# Supplementary material for: Mice lacking paternal expression of imprinted Grb10 are risk‐takers
Source: Genes Brain Behav. 2020 Jun 22;19(7):e12679. doi: 10.1111/gbb.12679 (PMC9393934; doi:10.1111/gbb.12679)
Supplement: Supplementary file 1 — Data S1. Grb10 risk taking. [file GBB-19-e12679-s001.zip]

Archive with 3 entries (3 files):
- gbb12679-sup-0002-Supinfo02.xlsx
- gbb12679-sup-0003-Supinfo03.xlsx
- gbb12679-sup-0001-Supinfo01.docx
