# Supplementary material for: Mice lacking paternal expression of imprinted Grb10 are risk‐takers
Source: Genes Brain Behav. 2020 Jun 22;19(7):e12679. doi: 10.1111/gbb.12679 (PMC9393934; doi:10.1111/gbb.12679)
Supplement: Supplementary file 1 — Data S1. Grb10 risk taking. [file GBB-19-e12679-s001.zip › gbb12679-sup-0002-Supinfo02.xlsx]

## Sheet: Animal ID info
	Cohort 1							KEY
	ID	Genotype	Behaviours					LMA	Locomotor activity cages
	GA0	WT	LMA	NPP	CMT	PR		NPP	Novelty Place Preference test
	GA1	WT	LMA	NPP	CMT	PR		CMT	Codensed Milk preference testing
	GA2	Grb10+/p	LMA	NPP	CMT	PR		PR	Progressive ratio test
	GB0	WT	LMA	NPP	CMT	PR		PORT	Predator Odour Risk-Taking test & Acoustic startle
	GB1	WT	LMA	NPP	CMT	PR		ASR	Acoustic Startle response
	GC0	Grb10+/p	LMA	NPP	CMT	PR
	GC1	WT	LMA	NPP	CMT	PR
	GC2	Grb10+/p	LMA	NPP	CMT	PR
	GC3	Grb10+/p	LMA	NPP	CMT	PR
	GE0	Grb10+/p	LMA	NPP	CMT	PR
	GE1	Grb10+/p	LMA	NPP	CMT	Failed to progress
	GE2	WT	LMA	NPP	CMT	PR
	GE3	Grb10+/p	LMA	NPP	CMT	PR
	GF0	WT	LMA	NPP	CMT	PR
	GF1	WT	LMA	NPP	CMT	PR
	GG1	Grb10+/p	LMA	NPP	CMT	PR
	GG2	Grb10+/p	LMA	NPP	CMT	PR
	GJ1	Grb10+/p	LMA	NPP	CMT	PR
	GJ2	Grb10+/p	LMA	NPP	CMT	PR
	GJ3	WT	LMA		CMT	PR
	GK1	WT	LMA	NPP	CMT	PR
	GK2	WT	LMA	NPP	CMT	Failed to progress
	GK3	Grb10+/p	LMA	NPP	CMT	PR
	GK4	Grb10+/p	LMA	NPP	CMT	PR
						(for Progressive Ratio data see separate file)
	Cohort 2
	ID	GENO	Behaviours
	GA1	Grb10+/p	CMT	PORT	ASR
	GA2	WT	CMT	PORT	ASR
	GA3	WT	CMT	PORT	ASR
	GB1	WT	CMT	PORT	ASR
	GB2	Grb10+/p	CMT	PORT	ASR
	GB3	Grb10+/p	CMT	PORT	ASR
	GB4	WT	CMT	PORT	ASR
	GC1	WT	CMT	PORT	ASR
	GC2	Grb10+/p	CMT	PORT	ASR
	GD1	WT	CMT	PORT	ASR
	GD2	Grb10+/p	CMT	PORT	ASR
	GD3	Grb10+/p	CMT	PORT	ASR
	GD4	Grb10+/p	CMT	PORT	ASR
	GD5	WT	CMT	PORT	ASR
	GE1	WT	CMT	PORT	ASR
	GE2	Grb10+/p	CMT	Died
	GE3	Grb10+/p	CMT	PORT	ASR
	GE4	WT	CMT	PORT	ASR
	GF1	WT	CMT	PORT	ASR
	GF2	Grb10+/p	CMT	PORT	ASR
	GF3	WT	CMT	PORT	ASR
	GF4	WT	CMT	PORT	ASR
	GG1	Grb10+/p	CMT	PORT	ASR
	GG2	WT	CMT	PORT	ASR
	GG3	WT	CMT	PORT	ASR

## Sheet: LMA
	Day 1 binned data (5 minute bins)
			5	10	15	20	25	30	35	40	45	50	55	60	65	70	75	80	85	90	95	100	105	110	115	120	Total
	GA0	WT	8	5	3	16	10	0	14	4	0	4	4	0	6	0	0	0	0	0	0	0	0	0	0	4	78
	GA1	WT	19	22	18	16	13	14	12	10	2	6	0	2	0	0	0	0	0	7	12	5	6	7	6	1	178
	GA2	Grb	12	10	20	7	6	4	3	13	0	14	0	15	3	2	0	0	0	0	0	0	0	3	5	13	130
	GB0	WT	42	25	22	25	31	28	20	21	26	16	32	30	8	10	15	21	17	8	15	16	27	27	0	27	509
	GB1	WT	5	10	5	8	3	13	3	6	4	7	3	6	6	3	4	0	12	0	0	5	3	0	0	0	106
	GC0	Grb	39	26	35	25	15	21	20	19	17	11	32	24	13	16	10	16	14	17	12	14	10	13	13	10	442
	GC1	WT	50	28	12	21	29	23	24	39	34	30	6	22	26	34	26	28	16	23	23	22	18	34	23	49	640
	GC2	Grb	19	30	15	22	18	18	21	15	23	26	23	20	21	19	14	11	11	13	4	1	6	3	0	1	354
	GC3	Grb	62	34	34	23	39	25	47	25	46	36	34	33	33	13	19	25	2	26	6	14	0	0	22	0	598
	GE0	Grb	31	22	19	17	15	19	18	27	26	17	15	17	9	6	1	0	0	0	10	0	0	0	0	0	269
	GE1	Grb	61	48	33	55	39	26	43	52	48	47	31	42	28	40	31	29	32	35	36	17	34	8	33	43	891
	GE2	WT	29	33	20	22	19	20	16	19	12	10	12	0	8	0	0	0	0	0	10	6	0	0	0	0	236
	GE3	Grb	111	98	115	121	143	109	169	44	12	4	0	0	0	0	0	0	0	0	0	0	0	0	0	0	926
	GF0	WT	15	10	11	8	6	8	9	3	11	8	12	3	10	8	7	6	8	6	9	0	9	5	2	1	175
	GF1	WT	23	16	23	13	20	18	8	15	9	7	13	4	6	15	10	5	11	9	10	14	7	7	8	12	283
	GG1	Grb	14	8	11	9	7	9	4	5	0	0	0	0	7	13	0	0	0	0	0	0	0	2	3	9	101
	GG2	Grb	14	10	13	7	12	6	10	9	1	2	2	0	1	7	0	0	0	0	0	2	2	14	10	10	132
	GJ1	Grb	12	12	7	14	3	6	18	0	0	1	3	0	0	0	0	0	0	0	0	0	0	0	0	0	76
	GJ2	Grb	10	13	20	11	2	0	12	10	0	8	8	0	0	0	0	0	0	0	0	14	2	13	3	0	126
	GJ3	WT	14	21	21	16	14	20	18	13	17	4	18	5	11	13	3	16	4	8	14	6	8	10	12	3	289
	GK1	WT	10	14	6	9	15	7	7	7	2	8	12	0	0	0	0	0	0	0	8	8	2	0	0	0	115
	GK2	WT	72	24	28	25	19	18	22	24	15	18	23	11	23	10	0	22	16	2	0	0	0	11	17	10	410
	GK3	Grb	50	53	37	30	23	27	24	11	21	11	15	9	9	12	11	11	4	2	0	0	0	0	0	0	360
	GK4	Grb	48	32	14	15	16	14	15	10	20	17	8	11	22	15	15	7	8	6	0	2	0	0	0	0	295
	Total Runs
	ID	DAY1	DAY2	Day3
	GA0	132	248	292
	GA1	115	65	43
	GA2	640	539	592
	GB0	509	452	356
	GB1	106	61	63
	GC0	442	383	442
	GC1	354	230	289
	GC2	926	failed to record	163
	GC3	76	96	55
	GE0	269	108	72
	GE1	360	failed to record	91
	GE2	295	failed to record	189
	GE3	126	90	86
	GF0	175	158	60
	GF1	283	309	196
	GG1	178	252	238
	GG2	289	364	312
	GJ1	410	91	66
	GJ2	236	162	99
	GJ3	78	94	106
	GK1	891	554	437
	GK2	598	failed to record	272
	GK3	130	84	104
	GK4	101	82	77

## Sheet: NPP
	Novelty place preference
	Habituation								Test
	Track number	ID	Genotype	Habitutated side	Test phase	Frequency (entries)	Total duration (s)		Track number	ID	Genotype	Habitutated side	Test phase	Frequency (entries)	Total duration (s)	Latency of first occurence	% time spent in novel
	track_00040.trk	GA0	WT	Black	Hab	42	1017.8		track_00040.trk	GA0	WT	Black	Novel	41	812.4	46.6	45.1333
	track_00038.trk	GA1	WT	White	Hab	48	687.8		track_00038.trk	GA1	WT	White	Novel	48	1142.4	8.2	63.4667
	track_00036.trk	GA2	Grb10+/p	Black	Hab	44	848.6		track_00036.trk	GA2	Grb10+/p	Black	Novel	44	981.6	4.8	54.5333
	track_00042.trk	GB0	WT	Black	Hab	41	809.4		track_00042.trk	GB0	WT	Black	Novel	40	1019.8	46.2	56.6556
	track_00044.trk	GB1	WT	White	Hab	40	646.2		track_00044.trk	GB1	WT	White	Novel	40	1158.8	41.8	64.3778
	track_00034.trk	GC0	Grb10+/p	White	Hab	118	1173.2		track_00034.trk	GC0	Grb10+/p	White	Novel	118	705.2	43	39.1778
	track_00032.trk	GC1	WT	Black	Hab	62	783		track_00032.trk	GC1	WT	Black	Novel	61	1047.2	13.6	58.1778
	track_00030.trk	GC2	Grb10+/p	White	Hab	36	927.4		track_00030.trk	GC2	Grb10+/p	White	Novel	36	902.8	80	50.1556
	track_00028.trk	GC3	Grb10+/p	Black	Hab	59	899.4		track_00028.trk	GC3	Grb10+/p	Black	Novel	58	930.8	15.4	51.7111
	track_00026.trk	GE0	Grb10+/p	White	Hab	86	494.8		track_00026.trk	GE0	Grb10+/p	White	Novel	86	1335.4	77	74.1889
	track_00024.trk	GE1	Grb10+/p	Black	Hab	213	632		track_00024.trk	GE1	Grb10+/p	Black	Novel	213	1198.2	17.2	66.5667
	track_00022.trk	GE2	WT	White	Hab	70	719.6		track_00022.trk	GE2	WT	White	Novel	67	1110.2	37	61.6778
	track_00020.trk	GE3	Grb10+/p	Black	Hab	25	387.2		track_00020.trk	GE3	Grb10+/p	Black	Novel	25	1473	2	81.8333
	track_00046.trk	GF0	WT	Black	Hab	102	845		track_00046.trk	GF0	WT	Black	Novel	101	985.2	22.8	54.7333
	track_00048.trk	GF1	WT	White	Hab	71	566		track_00048.trk	GF1	WT	White	Novel	71	1239.2	32.4	68.8444
	track_00018.trk	GG1	Grb10+/p	White	Hab	67	612.8		track_00018.trk	GG1	Grb10+/p	White	Novel	67	1222	8	67.8889
	track_00016.trk	GG2	Grb10+/p	Black	Hab	77	779.4		track_00016.trk	GG2	Grb10+/p	Black	Novel	77	1140.8	24.8	63.3778
	track_00014.trk	GJ1	Grb10+/p	White	Hab	123	1267.2		track_00014.trk	GJ1	Grb10+/p	White	Novel	119	595.4	6	33.0778
	track_00012.trk	GJ2	Grb10+/p	Black	Hab	43	878.6		track_00012.trk	GJ2	Grb10+/p	Black	Novel	42	951.4	6.2	52.8556
	track_00008.trk	GK1	WT	Black	Hab	81	793.4		track_00008.trk	GK1	WT	Black	Novel	80	1067	6	59.2778
	track_00006.trk	GK2	WT	White	Hab	54	462.4		track_00006.trk	GK2	WT	White	Novel	54	1368.2	13.6	76.0111
	track_00004.trk	GK3	Grb10+/p	Black	Hab	69	591.4		track_00004.trk	GK3	Grb10+/p	Black	Novel	69	1238.8	22.6	68.8222
	track_00002.trk	GK4	Grb10+/p	White	Hab	47	942		track_00002.trk	GK4	Grb10+/p	White	Novel	46	921.4	1.4	51.1889

## Sheet: CMT (Cohort 1)
	Raw data
		DAY 1						DAY 2							DAY 3							DAY 4							DAY 5							DAY 6							DAY 7
						LH	RH					LH	RH						LH	RH						LH	RH						LH	RH						LH	RH						LH	RH
	ID	Water ON	Water ON	Water OFF	Water OFF	Volume water consumed	Volume water consumed	Milk ON	Water ON	Milk OFF	Water OFF	Volume milk consumed	Volume water consumed	Milk preference (%)	Water ON	Milk ON	Water OFF	Milk OFF	Volume water consumed	Volume milk consumed	Milk preference (%)	Milk ON	Water ON	Milk OFF	Water OFF	Volume milk consumed	Volume water consumed	Milk preference (%)	Water ON	Milk ON	Water OFF	Milk OFF	Volume water consumed	Volume milk consumed	Milk preference (%)	Milk ON	Water ON	Milk OFF	Water OFF	Volume milk consumed	Volume water consumed	Milk preference (%)	Milk ON	Milk ON	Milk OFF	Milk OFF	Volume milk consumed	Volume milk consumed	Total volume milk consumed
	GA0	6.2	5.8	5.7	5.2	0.5	0.6	6.1	5.7	5.6	5.1	0.5	0.6	45.4545	6	5.1	5.2	4.1	0.8	1	55.5556	5.8	5.5	4.3	5	1.5	0.5	75	6	5.7	5.7	3.7	0.3	2	86.9565	5.6	5.5	3.8	5	1.8	0.5	78.2609	6	6	4.4	4.7	1.6	1.3	2.9
	GA1	5.7	6	5.4	5.1	0.3	0.9	6	5.9	5.4	5.7	0.6	0.2	75	5.7	5.4	5.2	4.6	0.5	0.8	61.5385	5.6	5.9	3.9	5.7	1.7	0.2	89.4737	5.8	6	5.6	4.1	0.2	1.9	90.4762	6	6.1	3.8	6	2.2	0.1	95.6522	5.6	5.5	4.8	4.4	0.8	1.1	1.9
	GA2	5.5	6.2	4.7	5.3	0.8	0.9	5.7	6	5.4	5.3	0.3	0.7	30	5.8	5.7	4.9	5.4	0.9	0.3	25	5.6	6	5.5	4.6	0.1	1.4	6.66667	5.6	5.6	4.5	5.1	1.1	0.5	31.25	5.7	5.7	5.4	5	0.3	0.7	30	5.6	5.9	4.7	5	0.9	0.9	1.8
	GB0	5.3	5.4	5.3	5.4	0	0	5.3	6	4.7	5.8	0.6	0.2	75	5.9	6.1	5.8	5.2	0.1	0.9	90	5.8	5.9	4.7	5.8	1.1	0.1	91.6667	5.9	6.2	5.8	5.2	0.1	1	90.9091	5.6	5.6	4.4	5.3	1.2	0.3	80	6	5.9	4.8	5.3	1.2	0.6	1.8
	GB1	5.3	5.7	5.3	5.4	0	0.3	5.5	5.9	5.1	5.2	0.4	0.7	36.3636	5.9	5.9	5.6	5	0.3	0.9	75	5.5	6	4.4	5.8	1.1	0.2	84.6154	6	6	5.9	4.8	0.1	1.2	92.3077	5.5	5.9	4.7	5.6	0.8	0.3	72.7273	5.9	5.8	5	5.1	0.9	0.7	1.6
	GC0	6.6	7.1	6.5	6.5	0.1	0.6	6.2	6.5	5.6	6.1	0.6	0.4	60	6.1	6.2	5.5	5.7	0.6	0.5	45.4545	6.9	7.3	6.3	6.6	0.6	0.7	46.1538	6.1	6.1	5.7	5.2	0.4	0.9	69.2308	5.9	6	5.6	5.2	0.3	0.8	27.2727	5.8	5.9	4.6	5.5	1.2	0.4	1.6
	GC1	5.8	5.2	5.5	5	0.3	0.2	5.5	5.8	5.3	5.6	0.2	0.2	50	6.1	6.1	6	4.8	0.1	1.3	92.8571	5.8	5.9	4.2	5.6	1.6	0.3	84.2105	5.9	5.9	5.8	4.3	0.1	1.6	94.1176	5.8	6	4.4	5.9	1.4	0.1	93.3333	5.7	5.8	4.4	5.2	1.3	0.6	1.9
	GC2	5.6	5.4	5	5.2	0.6	0.2	5.5	6	4.7	5.7	0.8	0.3	72.7273	6.3	6	6.1	4.7	0.2	1.3	86.6667	5.2	5.9	3.9	5.8	1.3	0.1	92.8571	5.8	5.8	5.8	5.1	0	0.7	100	6.3	5.7	4.9	5.6	1.4	0.1	93.3333	5.8	5.6	4.9	4.7	0.9	0.9	1.8
	GC3	5.9	5.6	5.3	5.4	0.6	0.2	7	6.8	6.2	6.2	0.8	0.6	57.1429	6	6.4	5.5	5.1	0.5	1.3	72.2222	5.9	5.9	4.4	5.6	1.5	0.3	83.3333	5.7	5.8	5.3	4.9	0.4	0.9	69.2308	6	6.1	4.2	5.9	1.8	0.2	90	5.5	5.5	4.5	4.6	1	0.9	1.9
	GE0	6.4	5.6	6.4	4.9	0	0.7	5.5	5.5	5.1	5.2	0.4	0.3	57.1429	6	5.9	5.7	4.6	0.3	1.3	81.25	5.7	6	3.6	5.8	2.1	0.2	91.3043	5.5	5.8	5.4	3.8	0.1	2	95.2381	5.8	5.9	3.6	5.8	2.2	0.1	95.6522	5.2	5.6	4.2	4.1	1	1.5	2.5
	GE1	5.4	5.6	4.9	5.2	0.5	0.4	5.3	5.4	4.8	5	0.5	0.4	55.5556	5.7	5.8	5.5	4.5	0.2	1.3	86.6667	5.9	5.8	3.9	5.7	2	0.1	95.2381	6	5.6	5.8	3.7	0.2	1.9	90.4762	5.8	6.3	3.7	6.2	2.1	0.1	95.4545	5.9	5.6	4.6	4.9	1.3	0.7	2
	GE2	5.4	5.8	5.2	5.2	0.2	0.6	5.7	6.1	4.8	5.8	0.9	0.3	75	5.6	5.7	5.5	4.5	0.1	1.2	92.3077	5.6	5.4	3.9	5.1	1.7	0.3	85	6	6.1	5.6	5.6	0.4	0.5	55.5556	5.6	5.7	5.2	5.1	0.4	0.6	40	5.8	6	5	5.3	0.8	0.7	1.5
	GE3	5.6	5.6	4.7	5.3	0.9	0.3	5.7	6.1	5.4	5.1	0.3	1	23.0769	5.7	6	4.5	5.2	1.2	0.8	40	6.3	5.7	4.1	5	2.2	0.7	75.8621	5.7	5.7	5.3	3.5	0.4	2.2	84.6154	5.6	5.4	3.7	4.6	1.9	0.8	70.3704	5.8	5.7	4.4	4.3	1.4	1.4	2.8
	GF0	5.7	5.4	5.3	4.8	0.4	0.6	5.7	5.6	5.1	4.8	0.6	0.8	42.8571	5.8	6.1	5.5	4.3	0.3	1.8	85.7143	5.7	5.9	3.6	5.6	2.1	0.3	87.5	6	5.9	5.8	3.7	0.2	2.2	91.6667	6	5.6	3.6	5.3	2.4	0.3	88.8889	5.6	6	5.4	3.7	0.2	2.3	2.5
	GF1	5.2	5.6	4.5	5.4	0.7	0.2	6.1	5.7	5.5	5.2	0.6	0.5	54.5455	6	6.1	5.8	4.2	0.2	1.9	90.4762	5.6	6.1	3.8	6	1.8	0.1	94.7368	5.9	6.1	5.8	4.2	0.1	1.9	95	6.2	5.9	4	5.8	2.2	0.1	95.6522	6	6	5.1	4.9	0.9	1.1	2
	GG1	5.6	6.2	5.3	5	0.3	1.2	6.1	5.8	5.6	4.9	0.5	0.9	35.7143	5.5	5.7	4.6	5.2	0.9	0.5	35.7143	6	6.1	5.2	5.3	0.8	0.8	50	5.7	5.9	5.2	5	0.5	0.9	64.2857	5.6	5.6	4.5	4.6	1.1	1	52.381	5.7	6	4.3	5.2	1.4	0.8	2.2
	GG2	6.2	5.7	5.7	5	0.5	0.7	7.7	7.2	7.6	5.9	0.1	1.3	7.14286	5.9	5.9	5	5.4	0.9	0.5	35.7143	5.8	5.9	5.2	5.4	0.6	0.5	54.5455	5.5	6.1	5	5	0.5	1.1	68.75	5.7	6.2	4.7	5.2	1	1	50	5.6	5.7	4.9	3.7	0.7	2	2.7
	GJ1	6.4	6.1	5.6	5.4	0.8	0.7	6	6.1	6	5.2	0	0.9	0	5.5	5.4	4.2	5.4	1.3	0	0	5.4	5.6	5	4.5	0.4	1.1	26.6667	5.9	5.6	4.8	4.7	1.1	0.9	45	6	6	5.2	4.9	0.8	1.1	42.1053	5.7	5.6	4.5	4.5	1.2	1.1	2.3
	GJ2	6.1	6.5	5.4	6.1	0.7	0.4	6.2	5.9	5.6	5.2	0.6	0.7	46.1538	5.9	5.2	5.3	3.7	0.6	1.5	71.4286	6.7	6.8	4.9	6.4	1.8	0.4	81.8182	5.4	5.4	5.1	3.6	0.3	1.8	85.7143	5.5	5.6	3.7	5.5	1.8	0.1	94.7368	5.9	5.9	4.4	4.7	1.5	1.2	2.7
	GJ3	5.7	5.3	5.5	4.4	0.2	0.9	6	6.1	5.9	5	0.1	1.1	8.33333	5.5	5.4	4.2	5	1.3	0.4	23.5294	5.4	5.4	4.5	4.5	0.9	0.9	50	5.8	6	5	4	0.8	2	71.4286	5.5	5.6	3.7	4.2	1.8	1.4	56.25	5.8	5.9	3.9	4.8	1.9	1.1	3
	GK1	5.4	5.4	5.3	4.4	0.1	1	5.8	6.3	5.4	5.3	0.4	1	28.5714	5.8	6.9	5.3	5.9	0.5	1	66.6667	6	6.1	4.5	5.9	1.5	0.2	88.2353	6.8	7.4	6.7	5.2	0.1	2.2	95.6522	5.7	5.4	3.8	5.1	1.9	0.3	86.3636	5.6	5.4	4	4.4	1.6	1	2.6
	GK2	6	6	5.4	5.5	0.6	0.5	6	5.7	5.6	4.6	0.4	1.1	26.6667	5.9	5.4	5.6	3.6	0.3	1.8	85.7143	5.8	5.5	4.4	5	1.4	0.5	73.6842	5.7	5.7	5.4	3.5	0.3	2.2	88	6	5.9	3.7	5.5	2.3	0.4	85.1852	5.6	5.2	3.7	4.4	1.9	0.8	2.7
	GK3	7.2	6.4	7	6.3	0.2	0.1	5.5	5.9	3.7	5.7	1.8	0.2	90	5.7	5.6	5.6	3.4	0.1	2.2	95.6522	6.3	5.8	3.1	5.8	3.2	0	100	5.9	5.8	5.8	3	0.1	2.8	96.5517	5.6	5.6	3.5	4.9	2.1	0.7	75	5.8	5.9	4.8	4.4	1	1.5	2.5
	GK4	5.2	5.4	4.6	4.8	0.6	0.6	6.4	6	5.4	5.4	1	0.6	62.5	6.9	6.7	6.3	5.1	0.6	1.6	72.7273	6.1	5.9	4	5.5	2.1	0.4	84	5.8	6.1	5.4	3.8	0.4	2.3	85.1852	5.8	5.7	4	5.1	1.8	0.6	75	5.8	5.7	4.7	4.3	1.1	1.4	2.5
	Milk preference								Milk consumed (g)
	ID	DAY 2	DAY3	DAY4	DAY 5	DAY 6			ID	DAY 2	DAY3	DAY4	DAY 5	DAY 6
	GA0	45.4545	55.5556	75	86.9565	78.2609			GA0	0.5	1	1.5	2	1.8
	GA1	75	61.5385	89.4737	90.4762	95.6522			GA1	0.6	0.8	1.7	1.9	2.2
	GA2	30	25	6.66667	31.25	30			GA2	0.3	0.3	0.1	0.5	0.3
	GB0	75	90	91.6667	90.9091	80			GB0	0.6	0.9	1.1	1	1.2
	GB1	36.3636	75	84.6154	92.3077	72.7273			GB1	0.4	0.9	1.1	1.2	0.8
	GC0	60	45.4545	46.1538	69.2308	27.2727			GC0	0.6	0.5	0.6	0.9	0.3
	GC1	50	92.8571	84.2105	94.1176	93.3333			GC1	0.2	1.3	1.6	1.6	1.4
	GC2	72.7273	86.6667	92.8571	100	93.3333			GC2	0.8	1.3	1.3	0.7	1.4
	GC3	57.1429	72.2222	83.3333	69.2308	90			GC3	0.8	1.3	1.5	0.9	1.8
	GE0	57.1429	81.25	91.3043	95.2381	95.6522			GE0	0.4	1.3	2.1	2	2.2
	GE1	55.5556	86.6667	95.2381	90.4762	95.4545			GE1	0.5	1.3	2	1.9	2.1
	GE2	75	92.3077	85	55.5556	40			GE2	0.9	1.2	1.7	0.5	0.4
	GE3	23.0769	40	75.8621	84.6154	70.3704			GE3	0.3	0.8	2.2	2.2	1.9
	GF0	42.8571	85.7143	87.5	91.6667	88.8889			GF0	0.6	1.8	2.1	2.2	2.4
	GF1	54.5455	90.4762	94.7368	95	95.6522			GF1	0.6	1.9	1.8	1.9	2.2
	GG1	35.7143	35.7143	50	64.2857	52.381			GG1	0.5	0.5	0.8	0.9	1.1
	GG2	7.14286	35.7143	54.5455	68.75	50			GG2	0.1	0.5	0.6	1.1	1
	GJ1	0	0	26.6667	45	42.1053			GJ1	0	0	0.4	0.9	0.8
	GJ2	46.1538	71.4286	81.8182	85.7143	94.7368			GJ2	0.6	1.5	1.8	1.8	1.8
	GJ3	8.33333	23.5294	50	71.4286	56.25			GJ3	0.1	0.4	0.9	2	1.8
	GK1	28.5714	66.6667	88.2353	95.6522	86.3636			GK1	0.4	1	1.5	2.2	1.9
	GK2	26.6667	85.7143	73.6842	88	85.1852			GK2	0.4	1.8	1.4	2.2	2.3
	GK3	90	95.6522	100	96.5517	75			GK3	1.8	2.2	3.2	2.8	2.1
	GK4	62.5	72.7273	84	85.1852	75			GK4	1	1.6	2.1	2.3	1.8

## Sheet: CMT (Cohort 2)
		DAY 1							DAY 2							DAY 3							DAY 4							DAY 5							DAY 6							DAY 7
						LH	RH						LH	RH						LH	RH						LH	RH						LH	RH						LH	RH						LH	RH
	ID	Water ON	Water ON	Water OFF	Water OFF	Volume water consumed	Volume water consumed	Total	Milk ON	Water ON	Milk OFF	Water OFF	Volume milk consumed	Volume water consumed	Milk preference (%)	Water ON	Milk ON	Water OFF	Milk OFF	Volume water consumed	Volume milk consumed	Milk preference (%)	Milk ON	Water ON	Milk OFF	Water OFF	Volume milk consumed	Volume water consumed	Milk preference (%)	Water ON	Milk ON	Water OFF	Milk OFF	Volume water consumed	Volume milk consumed	Milk preference (%)	Milk ON	Water ON	Milk OFF	Water OFF	Volume milk consumed	Volume water consumed	Milk preference (%)	Milk ON	Milk ON	Milk OFF	Milk OFF	Volume milk consumed	Volume milk consumed
	GA1	5.8	7.4	5.7	6.7	0.1	0.7	0.8	7	7.5	6.9	6.8	0.1	0.7	12.5	5.2	5.7	4.9	5.6	0.3	0.1	25	3.5	3.7	3.3	3.2	0.2	0.5	28.6	6.6	5.7	6.3	5	0.3	0.7	70	7.2	7.1	6.4	6.6	0.8	0.5	61.5	5.4	5.9	4.7	5.5	0.7	0.4
	GA2	6.7	6	6.6	5.3	0.1	0.7	0.8	5.2	6	5	5.1	0.2	0.9	18.2	6.3	4.9	5.6	4.5	0.7	0.4	36.4	3.5	3.5	2.3	3	1.2	0.5	70.6	6	7.1	5.8	5.2	0.2	1.9	90.5	6.5	6.7	5.6	6.2	0.9	0.5	64.3	7	6.2	5.6	5.5	1.4	0.7
	GA3	6.1	7.2	6.1	6.6	0	0.6	0.6	6.8	7.5	6.8	6.8	0	0.7	0	5.9	6.9	5.5	6.8	0.4	0.1	20	3.4	3.7	3.2	3.1	0.2	0.6	25	6.4	5.5	5.8	5.4	0.6	0.1	14.3	5.4	5.4	4.3	4.6	1.1	0.8	57.9	6	5.4	5.7	5	0.3	0.4
	GB1	5.5	5.2	5.4	4.8	0.1	0.4	0.5	5.7	6.3	5.7	5.7	0	0.6	0	6.5	3.6	6	3.1	0.5	0.5	50	5.1	6.2	4.8	5.7	0.3	0.5	37.5	5.9	6.5	5.8	5.7	0.1	0.8	88.9	6.1	6.3	5	6	1.1	0.3	78.6	6.2	7.4	5.9	6.5	0.3	0.9
	GB2	4.9	4.7	4.4	4.5	0.5	0.2	0.7	5.7	7.5	5.7	6.6	0	0.9	0	5	3.9	4.5	3.3	0.5	0.6	54.5	6.8	6.1	6.3	5.5	0.5	0.6	45.5	3.5	4.3	3.2	3.4	0.3	0.9	75	5.7	6.7	4.9	6.1	0.8	0.6	57.1	6	5.7	5.5	5.1	0.5	0.6
	GB3	5.4	5.6	5.4	5.3	0	0.3	0.3	6.1	6.1	6	5.5	0.1	0.6	14.3	5.1	6.8	4.9	6.3	0.2	0.5	71.4	6.3	6.1	5.7	5.8	0.6	0.3	66.7	6.6	5.8	6	5.4	0.6	0.4	40	6.3	6.2	5.4	5.6	0.9	0.6	60	6.5	6.1	5.5	5.6	1	0.5
	GB4	6.5	7.3	6.3	6.9	0.2	0.4	0.6	5.5	6.1	5.3	5.5	0.2	0.6	25	6	6.2	5.7	6	0.3	0.2	40	5.4	7.1	5.2	6.6	0.2	0.5	28.6	5.9	6.1	5.6	5.8	0.3	0.3	50	6.2	6.9	5.4	6.6	0.8	0.3	72.7	5.9	6.5	5.4	6	0.5	0.5
	GC1	5.7	6	5.7	6	0	0	0	7.4	7.6	7.3	7.5	0.1	0.1	50	5.2	5.8	5.1	5.4	0.1	0.4	80	6.3	7.1	5.5	6.5	0.8	0.6	57.1	6.2	6.1	5.8	5	0.4	1.1	73.3	6.8	6.3	6.5	5.7	0.3	0.6	33.3	7.3	6.2	6.6	6	0.7	0.2
	GC2	5.3	5.4	4.9	4.9	0.4	0.5	0.9	5.6	6.2	5.1	5.6	0.5	0.6	45.5	5.3	5.3	5.2	4.9	0.1	0.4	80	6	6.5	5.6	5.8	0.4	0.7	36.4	6.3	6.1	6.2	5.2	0.1	0.9	90	6.2	5.7	4.8	5.4	1.4	0.3	82.4	6.3	6	5.2	5.4	1.1	0.6
	GD1	6.4	7.2	5.5	6.8	0.9	0.4	1.3	6.9	7.5	6.8	6.7	0.1	0.8	11.1	3.7	3.1	3.3	2.6	0.4	0.5	55.6	7.1	6.3	5.8	6.3	1.3	0	100	3.6	3.2	3.5	1.9	0.1	1.3	92.9	3.4	2.9	2.1	2.5	1.3	0.4	76.5	3.2	3	3	2	0.2	1
	GD2	6.6	6.2	6.4	5.7	0.2	0.5	0.7	5	6.3	4.8	5.5	0.2	0.8	20	3.2	3.4	3	3	0.2	0.4	66.7	6.6	6.6	6.3	6.1	0.3	0.5	37.5	3.7	3.6	3.3	3	0.4	0.6	60	3.5	3	3.2	2.3	0.3	0.7	30	3.5	2.7	3.2	2.2	0.3	0.5
	GD3	6.1	6.6	6.1	5.9	0	0.7	0.7	6.8	6.8	6.3	6.3	0.5	0.5	50	2.9	3.9	2.6	2.8	0.3	1.1	78.6	5.6	5.5	4.6	4.9	1	0.6	62.5	3.6	3.2	3.4	1.5	0.2	1.7	89.5	3.3	3.5	1.8	2.9	1.5	0.6	71.4	3.4	2.8	2.8	1.9	0.6	0.9
	GD4	5.4	5.7	5	5	0.4	0.7	1.1	5.7	6.8	4.8	5.3	0.9	1.5	37.5	3.1	3.3	2.6	1.7	0.5	1.6	76.2	3.4	3.2	2.2	2.9	1.2	0.3	80	3.4	3	3.2	1.5	0.2	1.5	88.2	3.3	3.6	1.3	3.4	2	0.2	90.9	3.3	3.3	2.7	2.1	0.6	1.2
	GD5	4.5	5.5	4.5	5	0	0.5	0.5	5.7	6.8	5.2	6.5	0.5	0.3	62.5	3.2	3	3	2.7	0.2	0.3	60	3.3	3.7	3	3.4	0.3	0.3	50	4	3.5	3.4	2.8	0.6	0.7	53.8	3.2	3.5	2.9	2.7	0.3	0.8	27.3	3.8	3.2	3.2	2.5	0.6	0.7
	GE1	6	6.5	5.4	6	0.6	0.5	1.1	7	6.5	6.2	5.3	0.8	1.2	40	4.8	4.8	4.6	3.7	0.2	1.1	84.6	5.8	5.9	4.3	5.6	1.5	0.3	83.3	5.4	6.6	5.4	4.7	0	1.9	100	5.3	5.8	3.7	5.6	1.6	0.2	88.9	5.7	5.5	5.5	4.6	0.2	0.9
	GE2	7	7.6	6.9	7.1	0.1	0.5	0.6	5.3	6.1	5.1	5.7	0.2	0.4	33.3	5.2	5	4.8	4.4	0.4	0.6	60	5.7	5.8	4.9	5.4	0.8	0.4	66.7	5.2	5.1	4.9	3.9	0.3	1.2	80	5.8	5.8	4.4	5.4	1.4	0.4	77.8	6.2	6	6	4.9	0.2	1.1
	GE3	6.3	6.2	6	5.6	0.3	0.6	0.9	7.3	7.6	7.1	6.6	0.2	1	16.7	5.3	4.9	4.7	4.5	0.6	0.4	40	6.5	4.8	6.1	4	0.4	0.8	33.3	6	6.1	5.6	5.4	0.4	0.7	63.6	5.5	5.7	4.9	4.8	0.6	0.9	40	6.3	5.9	5.3	5.5	1	0.4
	GE4	6.3	6.5	5.6	5.6	0.7	0.9	1.6	6	6.5	5.6	4.8	0.4	1.7	19	5.8	6.5	5.4	5.9	0.4	0.6	60	5.6	6	5.1	5.5	0.5	0.5	50	6	5.7	5.7	4.9	0.3	0.8	72.7	5.6	6.6	4.8	6	0.8	0.6	57.1	5.6	5.5	4.9	4.9	0.7	0.6
	GF1	6.2	7.7	5.6	6.9	0.6	0.8	1.4	6.8	7.2	6.7	6.3	0.1	0.9	10	4.9	5.6	4.7	5.2	0.2	0.4	66.7	3.3	3.2	2.9	2.5	0.4	0.7	36.4	6.3	5	5.7	4.4	0.6	0.6	50	6.4	6.6	5.4	5.8	1	0.8	55.6	4.7	5.5	4.3	4.4	0.4	1.1
	GF2	7.4	7.6	6.3	6.9	1.1	0.7	1.8	4.8	5.5	4.5	4.7	0.3	0.8	27.3	5.6	4.5	4.9	4	0.7	0.5	41.7	3	3	2.4	2.4	0.6	0.6	50	5.8	7.4	5.1	6.6	0.7	0.8	53.3	5.6	6.2	4.6	5.6	1	0.6	62.5	5.6	5.5	5.1	4.3	0.5	1.2
	GF3	6.7	8.1	6.7	7.1	0	1	1	6.3	7.7	6.3	7	0	0.7	0	5.5	6.8	4.9	6.8	0.6	0	0	3.2	3.1	2.7	2.8	0.5	0.3	62.5	5.8	5.4	5.4	4.8	0.4	0.6	60	5.3	4.6	3.7	4.5	1.6	0.1	94.1	5.7	5	5	4.1	0.7	0.9
	GF4	6.2	6.2	5.9	5.7	0.3	0.5	0.8	5.9	6.4	5.6	5.9	0.3	0.5	37.5	6	3.1	5.8	2.5	0.2	0.6	75	4.8	5.7	4.3	5.1	0.5	0.6	45.5	5.8	5.7	5.5	4.9	0.3	0.8	72.7	5	6	4.1	5.6	0.9	0.4	69.2	5.9	6.5	5.3	5.8	0.6	0.7
	GG1	6	6.1	5.8	5.5	0.2	0.6	0.8	5.2	7.6	5	6.6	0.2	1	16.7	4.5	3.3	4.2	2.7	0.3	0.6	66.7	6.3	5.5	5.7	5	0.6	0.5	54.5	3.2	3.4	2.6	2.4	0.6	1	62.5	4.9	6.1	3.5	5.2	1.4	0.9	60.9	5.5	5.1	4.1	4.6	1.4	0.5
	GG2	6.6	6.9	5.8	6.1	0.8	0.8	1.6	6.2	6.5	6.2	5.2	0	1.3	0	4.9	6.3	4	6.2	0.9	0.1	10	5.7	5.8	5.5	4.7	0.2	1.1	15.4	6	7.4	5	4.6	1	2.8	73.7	5.4	5.6	4.3	4.4	1.1	1.2	47.8	5.4	6	3.6	5.4	1.8	0.6
	GG3	7.7	7.8	7.4	7.4	0.3	0.4	0.7	6	6.4	5.9	5.4	0.1	1	9.1	5.7	6.1	5.1	6.1	0.6	0	0	5.2	6.6	5.2	5.8	0	0.8	0	5.5	5.8	4.8	5.7	0.7	0.1	12.5	5.4	6.6	5.2	6	0.2	0.6	25	5.5	5.6	5.2	5.1	0.3	0.5
[truncated: 1 more columns]

## Sheet: PORT test data
	Test
	ID	Genotype	Latency to leave Start chamber (s)
			Self	Fox
GA1	GA1	Grb10+/p	19.5	13.0667		-6.43333	30.125		0.180883
GA2	GA2	WT	9.86667	64.0667		54.2	-9.5
GA3	GA3	WT	11.7	18.7		7	90.625
GB1	GB1	WT	43.8	211.133		167.333	73.75
GB2	GB2	Grb10+/p	16.8667	12.9333		-3.93333	-122
GB3	GB3	Grb10+/p	72.1333	214.533		142.4	-86
GB4	GB4	WT	39.2	262.067		222.867	157.375
GC1	GC1	WT	13.4667	280.267		266.8	97.875
GC2	GC2	Grb10+/p	77.6667	14.3333		-63.3333	186
GD1	GD2	Grb10+/p	92.8667	2.7		-90.1667	90.25
GD2	GD2	WT	13	30.7333		17.7333	102.125
GD3	GD3	Grb10+/p	25.3333	55		29.6667	70.125
GD4	GD4	Grb10+/p	11.2	83.3333		72.1333	21.75
GD5	GD5	WT	13.5333	217.933		204.4	301.375
GE1	GE1	WT	17.5	162		144.5	123.625
GE3	GE2	Grb10+/p	7	323.533		49	-11.625
GE4	GE3	Grb10+/p	2.6	51.6		61.5	-39.25
GF1	GE4	WT	25.2	86.7		36.9333	6.8125
GF2	GF1	WT	21.4	58.3333		85.0333	17.6932
GF3	GF2	Grb10+/p	20.3	105.333		91.1333	447.375
GF4	GF3	WT	58.4667	149.6		185.333	152.25
GG1	GF4	WT	16.9333	202.267		-3.4	290
GG2	GG1	Grb10+/p	8.4	5		96.2667	148.375
GG3	GG2	WT	27.2	123.467		-23.6	39.75
	GG3	WT	117.467	93.8667
						1755.27	1849.94
						210.967	486.318
	Habituation
	Track number	ID	Phase	Start chamber	Duration (s)
					Start	Middle	End
	track_00001.trk	GA1	Habituation	Left	138.2	870	98.2
	track_00002.trk	GA2	Habituation	Right	162.8	755.8	158.2
	track_00003.trk	GA3	Habituation	Left	53.2	1026.2	40
	track_00004.trk	GB1	Habituation	Right	161.6	718.8	125
	track_00005.trk	GB2	Habituation	Left	124	783	142.4
	track_00006.trk	GB3	Habituation	Right	216.4	631.6	126
	track_00007.trk	GB4	Habituation	Left	172.6	786	113.4
	track_00008.trk	GC1	Habituation	Right	141.2	790.6	115.4
	track_00009.trk	GC2	Habituation	Left	125.6	794.4	170.8
	track_00010.trk	GD1	Habituation	Right	75.4	884.2	119.4
	track_00011.trk	GD2	Habituation	Left	100.8	915.2	64.8
	track_00012.trk	GD3	Habituation	Right	146.6	757.6	69
	track_00013.trk	GD4	Habituation	Left	118.8	779.8	146.4
	track_00014.trk	GD5	Habituation	Right	170	795.6	107.4
	track_00015.trk	GE1	Habituation	Left	116.6	896.6	70
	track_00017.trk	GE3	Habituation	Left	126	853.2	103.4
	track_00018.trk	GE4	Habituation	Right	99.2	883.4	84.6
	track_00019.trk	GF1	Habituation	Left	164.6	776.4	86.2
	track_00020.trk	GF2	Habituation	Right	125.2	689.8	114.4
	track_00021.trk	GF3	Habituation	Left	99.6	890.2	85.4
	track_00022.trk	GF4	Habituation	Right	87.8	807.6	84.4
	track_00023.trk	GG1	Habituation	Left	106	911	75.4
	track_00024.trk	GG2	Habituation	Right	162.8	797.8	108.2
	track_00025.trk	GG3	Habituation	Left	171.4	797.4	106.8
	Acquisition
	Track number	ID	Phase	Start chamber	Duration (s)
					Day 1	Day 2	Day 3	Day 4	Day 5
	track_00026.trk	GA1	Acquisition	Left	17.4	23.8	27.8	14.6	114.8
	track_00031.trk	GA2	Acquisition	Right	24	27.6	37.8	176.4	100.4
	track_00036.trk	GA3	Acquisition	Left	22.6	31.4	45.6	309.8	312.6
	track_00041.trk	GB1	Acquisition	Right	8.6	13	32.2	63.2	134.8
	track_00046.trk	GB2	Acquisition	Left	53.6	4.8	32	57.4	63.2
	track_00051.trk	GB3	Acquisition	Right	7.6	24.8	185.8	251.4	270.2
	track_00056.trk	GB4	Acquisition	Left	12.2	10.4	56.4	55.6	121.6
	track_00061.trk	GC1	Acquisition	Right	21	15.8	45.2	78.6	94.4
	track_00066.trk	GC2	Acquisition	Left	6.4	3.6	31.4	13.4	33.2
	track_00076.trk	GD2	Acquisition	Left	18.8	131.2	267.2	342.6	*
	track_00071.trk	GD2	Acquisition	Right	17.6	33.2	55.6	158.8	588.6
	track_00081.trk	GD3	Acquisition	Right	5.2	8.2	79	7.2	251.4
	track_00086.trk	GD4	Acquisition	Left	10	18	26.6	106.8	85.2
	track_00091.trk	GD5	Acquisition	Right	9	19.8	118	299.2	256
	track_00096.trk	GE1	Acquisition	Left	26.8	86.4	215.8	293.4	399.8
	track_00101.trk	GE2	Acquisition	Right	18.4	32	54.8	86.6	306.8
	track_00106.trk	GE3	Acquisition	Left	6	5.4	20.6	44.8	53.8
	track_00111.trk	GE4	Acquisition	Right	22.6	52.8	85.4	132.6	*
	track_00116.trk	GF1	Acquisition	Left	12.8	10.8	*	54.2
	track_00121.trk	GF2	Acquisition	Right	3.8	95.8	142.8	*	*
	track_00126.trk	GF3	Acquisition	Left	36.6	81	106	282	454.8
	track_00131.trk	GF4	Acquisition	Right	63	64.4	83	125.6	108.8
	track_00136.trk	GG1	Acquisition	Left	5.4	20.8	16.8	*	208
	track_00141.trk	GG2	Acquisition	Right	4.2	16	20.4	104.6	103
	track_00146.trk	GG3	Acquisition	Left	5.6	5.2	66	120.4	144.6

## Sheet: ASR
	Subject	Group	Odour	Resp	Nostim	Ave P120		P120-1	P120-2	P120-3	P120-4	P120-5	P120-6	P120-7	P120-8
	GA1	KO	Control	Vavg	6.66667	402.625		373	381	408	364	345	446	462	442
	GA2	WT	Control	Vavg	6.83333	375.375		410	388	429	316	330	415	323	392
	GA3	WT	Control	Vavg	6.16667	365		391	377	320	348	343	384	389	368
	GB1	WT	Control	Vavg	6	237.625		260	243	193	200	232	269	212	292
	GB2	KO	Control	Vavg	7.33333	410.625		381	411	380	401	438	479	383	412
	GB3	KO	Control	Vavg	7.16667	577.375		593	663	526	476	589	699	521	552
	GB4	WT	Control	Vavg	7.16667	433.875		449	429	421	415	421	435	440	461
	GC1	WT	Control	Vavg	4.66667	238.375		141	123	181	275	282	120	421	364
	GC2	KO	Control	Vavg	6.83333	387.5		480	407	359	320	327	404	411	392
	GD1	WT	Control	Vavg	5.66667	488.125		446	341	515	575	515	528	475	510
	GD2	KO	Control	Vavg	7.66667	233.375		311	213	215	187	213	277	256	195
	GD3	KO	Control	Vavg	6.83333	241.125		324	218	232	167	246	249	252	241
	GD4	KO	Control	Vavg	6	178.875		264	239	212	219	121	137	194	45
	GD5	WT	Control	Vavg	5.83333	156.75		205	146	153	109	112	133	228	168
	GE1	WT	Control	Vavg	5.83333	410.375		197	333	102	66	675	686	721	503
	GE3	KO	Control	Vavg	6.83333	38.25		18	24	14	51	81	18	61	39
	GE4	WT	Control	Vavg	5.66667	324.625		473	436	333	306	284	265	238	262
	GF1	WT	Control	Vavg	8.33333	551.375		434	561	399	624	589	633	538	633
	GF2	KO	Control	Vavg	6.5	352.25		400	372	316	308	338	332	371	381
	GF3	WT	Control	Vavg	6.16667	479.625		476	535	544	460	285	611	484	442
	GF4	WT	Control	Vavg	6.16667	762.625		801	821	770	764	793	667	772	713
	GG1	KO	Control	Vavg	6.83333	672.875		825	843	674	788	611	543	543	556
	GG2	WT	Control	Vavg	7	622.625		581	494	563	686	769	775	671	442
	GG3	WT	Control	Vavg	8.16667	540.75		522	517	554	521	567	534	524	587
	Subject	Group	Odour	Resp	Nostim	Ave P120		P120-1	P120-2	P120-3	P120-4	P120-5	P120-6	P120-7	P120-8
	GA1	KO	Fox	Vavg	8.16667	432.75	30.125	365	529	436	405	423	444	494	366
	GA2	WT	Fox	Vavg	6.83333	365.875	-9.5	412	404	387	346	370	280	380	348
	GA3	WT	Fox	Vavg	6	455.625	90.625	463	528	524	444	382	498	402	404
	GB1	WT	Fox	Vavg	6.33333	311.375	73.75	558	356	278	210	268	292	241	288
	GB2	KO	Fox	Vavg	7.33333	288.625	-122	295	290	257	251	279	312	274	351
	GB3	KO	Fox	Vavg	6.33333	491.375	-86	504	555	479	441	477	522	441	512
	GB4	WT	Fox	Vavg	5.83333	591.25	157.375	745	654	633	530	557	497	577	537
	GC1	WT	Fox	Vavg	9.33333	336.25	97.875	494	374	322	428	431	310	173	158
	GC2	KO	Fox	Vavg	5.66667	573.5	186	767	627	575	572	512	527	546	462
	GD1	WT	Fox	Vavg	6.16667	578.375	90.25	615	624	657	490	577	703	454	507
	GD2	KO	Fox	Vavg	12.3333	335.5	102.125	442	354	382	309	290	244	329	334
	GD3	KO	Fox	Vavg	5.33333	311.25	70.125	365	282	445	296	320	249	252	281
	GD4	KO	Fox	Vavg	6.66667	200.625	21.75	181	192	215	245	135	266	134	237
	GD5	WT	Fox	Vavg	6.5	458.125	301.375	581	505	422	446	425	493	453	340
	GE1	WT	Fox	Vavg	5.83333	534	123.625	142	702	548	567	647	525	558	583
	GE3	KO	Fox	Vavg	7.5	26.625	-11.625	12	19	47	10	10	29	50	36
	GE4	WT	Fox	Vavg	4.66667	285.375	-39.25	343	368	328	259	215	238	275	257
	GF1	WT	Fox	Vavg	6.43056	558.188	6.8125	655.333	650	532.083	535.583	515.5	534.167	541.833	501
	GF2	KO	Fox	Vavg	6.84848	369.943	17.6932	446	406.455	377	339.545	326.455	365.909	356.182	342
	GF3	WT	Fox	Vavg	7.16667	927	447.375	1074	922	768	794	801	952	1203	902
	GF4	WT	Fox	Vavg	5.5	914.875	152.25	1090	937	864	1018	867	856	900	787
	GG1	KO	Fox	Vavg	6	962.875	290	1610	1492	675	854	635	746	853	838
	GG2	WT	Fox	Vavg	6.16667	771	148.375	1015	901	697	696	624	851	754	630
	GG3	WT	Fox	Vavg	5.16667	580.5	39.75	625	629	542	533	503	577	634	601
