# Supplementary material for: Mice lacking paternal expression of imprinted Grb10 are risk‐takers
Source: Genes Brain Behav. 2020 Jun 22;19(7):e12679. doi: 10.1111/gbb.12679 (PMC9393934; doi:10.1111/gbb.12679)
Supplement: Supplementary file 1 — Data S1. Grb10 risk taking. [file GBB-19-e12679-s001.zip › gbb12679-sup-0003-Supinfo03.xlsx]

## Sheet: Information
	KEY
	CRF	Continuous Reinforcement
	FR4	Fixed Ratio 4
	FR2	Fixed ratio 2
	NP	Nose poke
	Stim	Stimulus light
	Time measurements are in Centiseconds
	Order	Stage
	CRF	B
	CRF	B
	CRF	B
	FR4	C
	FR4	C
	FR4	C
	FR2	D
	FR2	D
	FR2	D
	CRF	B
	CRF	B
	CRF	B

## Sheet: PR-CRF
Grb10 - Progressive Ratio									Reward is 1s: 20ul
												All latencines are in csecs
			PR	FR		Session	Session				Latency to	To complete	Between	Latency to	Eating	Nose Pokes			Nose Pokes/trial			Panel Pushes			Panel Pushes/trial			Beam breaks			Beam breaks/trials
Subject	Session	Gtype	Phase	Start	End	Ending	Duration	Trials	Rewards	Collections	First NP	FR	NPs	collect reward	Duration	Total	Eating	Stim on	Total	Eating	Stim on	Total	Eating	Stim on	Total	Eating	Stim on	Total	Eating	Stim on	Total	Eating	Stim on
1ST CRF
GB0	1	WT	Single	1	1	Timed-out	180005	42	42	41	1161.88	1161.88	not recorded	3038.02	50.4762	65	23	42	1.54762	0.547619	1	73	41	32	1.7381	0.97619	0.761905	841	611	230	20.0238	14.5476	5.47619	42
GB1	1	WT	Single	1	1	Inactive	59205	18	17	17	1300.89	1300.89	not recorded	271.611	370.5	21	4	17	1.16667	0.222222	0.944444	29	17	12	1.61111	0.944444	0.666667	312	33	279	17.3333	1.83333	15.5	18
GF0	1	WT	Single	1	1	Inactive	67705	19	18	18	1934.47	1934.47	not recorded	195.789	154.632	19	1	18	1	0.0526316	0.947368	92	18	74	4.84211	0.947368	3.89474	390	34	356	20.5263	1.78947	18.7368	19
GF1	1	WT	Single	1	1	Inactive	115005	26	25	25	2594.58	2594.58	not recorded	195.231	662.846	42	17	25	1.61538	0.653846	0.961538	31	25	6	1.19231	0.961538	0.230769	547	45	502	21.0385	1.73077	19.3077	26
GC0	1	+ve	Single	1	1	Timed-out	180007	41	40	40	2658.46	2658.46	not recorded	1035.98	613.122	61	21	40	1.4878	0.512195	0.97561	55	40	15	1.34146	0.97561	0.365854	0	0	0	0	0	0	41
GC1	1	WT	Single	1	1	Timed-out	180008	45	45	44	2443.27	2443.27	not recorded	1082.58	44.9778	51	6	45	1.13333	0.133333	1	169	44	125	3.75556	0.977778	2.77778	1091	570	521	24.2444	12.6667	11.5778	45
GC2	1	+ve	Single	1	1	Timed-out	180009	57	57	56	623.509	623.509	not recorded	2090.25	335.193	71	14	57	1.24561	0.245614	1	67	56	11	1.17544	0.982456	0.192982	1366	1041	325	23.9649	18.2632	5.70175	57
GC3	1	+ve	Single	1	1	Inactive	141605	38	38	37	1691.32	1691.32	not recorded	203.158	716.474	44	6	38	1.15789	0.157895	1	51	37	14	1.34211	0.973684	0.368421	564	246	318	14.8421	6.47368	8.36842	38
GE0	1	+ve	Single	1	1	Timed-out	180005	68	68	67	1055.32	1055.32	not recorded	976.515	161.176	78	10	68	1.14706	0.147059	1	147	67	80	2.16176	0.985294	1.17647	1072	639	433	15.7647	9.39706	6.36765	68
GE2	1	WT	Single	1	1	Timed-out	180006	63	63	62	1951.32	1951.32	not recorded	759.524	59.6825	67	4	63	1.06349	0.0634921	1	193	62	131	3.06349	0.984127	2.07937	1257	353	904	19.9524	5.60317	14.3492	63
GE3	1	+ve	Single	1	1	Timed-out	180006	99	98	98	1024.16	1024.16	not recorded	344.505	426.99	117	19	98	1.18182	0.191919	0.989899	132	98	34	1.33333	0.989899	0.343434	1610	379	1231	16.2626	3.82828	12.4343	99
GK1	1	WT	Single	1	1	Inactive	33805	2	1	1	2348	2348	not recorded	101.5	559	1	0	1	0.5	0	0.5	4	1	3	2	0.5	1.5	0	0	0	0	0	0	2
GK3	1	+ve	Single	1	1	Timed-out	180009	29	29	28	3377.41	3377.41	not recorded	2174.76	435.862	33	4	29	1.13793	0.137931	1	45	28	17	1.55172	0.965517	0.586207	749	355	394	25.8276	12.2414	13.5862	29
GK4	1	+ve	Single	1	1	Inactive	154905	62	61	61	1119.48	1119.48	not recorded	538.645	442.79	106	45	61	1.70968	0.725806	0.983871	105	61	44	1.69355	0.983871	0.709677	836	319	517	13.4839	5.14516	8.33871	62
GA0	1	WT	Single	1	1	Inactive	162005	43	43	42	1275.77	1275.77	not recorded	1721.3	181.419	49	6	43	1.13953	0.139535	1	86	42	44	2	0.976744	1.02326	554	355	199	12.8837	8.25581	4.62791	43
GA1	1	WT	Single	1	1	Trials	75872	100	100	100	397.72	397.72	not recorded	114.49	244.19	104	4	100	1.04	0.04	1	103	100	3	1.03	1	0.03	464	148	316	4.64	1.48	3.16	100
GA2	1	+ve	Single	1	1	Timed-out	180007	29	28	28	640.793	640.793	not recorded	5263.76	51.4138	42	14	28	1.44828	0.482759	0.965517	51	28	23	1.75862	0.965517	0.793103	796	682	114	27.4483	23.5172	3.93103	29
GJ1	1	+ve	Single	1	1	Inactive	98705	13	12	12	2255.38	2255.38	not recorded	3368.85	92.8462	13	1	12	1	0.0769231	0.923077	16	12	4	1.23077	0.923077	0.307692	864	495	369	66.4615	38.0769	28.3846	13
GJ2	1	+ve	Single	1	1	Inactive	68205	30	29	29	607.5	607.5	not recorded	133.2	691.767	30	1	29	1	0.0333333	0.966667	30	29	1	1	0.966667	0.0333333	0	0	0	0	0	0	30
GJ3	1	WT	Single	1	1	Inactive	143205	56	55	55	1784.38	1784.38	not recorded	149.393	191.946	57	2	55	1.01786	0.0357143	0.982143	158	55	103	2.82143	0.982143	1.83929	1000	199	801	17.8571	3.55357	14.3036	56
GG1	1	+ve	Single	1	1	Inactive	138005	21	21	20	1824.81	1824.81	not recorded	3417.24	121	26	5	21	1.2381	0.238095	1	45	20	25	2.14286	0.952381	1.19048	1046	734	312	49.8095	34.9524	14.8571	21
GG2	1	+ve	Single	1	1	Inactive	91605	17	16	16	1815.12	1815.12	not recorded	1703.65	406.412	18	2	16	1.05882	0.117647	0.941176	24	16	8	1.41176	0.941176	0.470588	473	184	289	27.8235	10.8235	17	17
WT	10		Mean	1	1	#DIV/0!	119682	41.4	40.9	40.5	1719.23	1719.23	#DIV/0!	762.944	251.967	47.6	6.7	40.9	1.12239	0.188839	0.933549	93.8	40.5	53.3	2.40541	0.925033	1.48038	645.6	234.8	410.8	15.85	5.14604	10.7039	41.4
Grb10	12		Mean	1	1	#DIV/0!	147756	42	41.4167	41	1557.77	1557.77	#DIV/0!	1770.87	374.587	53.25	11.8333	41.4167	1.23442	0.255598	0.978818	64	41	23	1.51195	0.967096	0.544853	781.333	422.833	358.5	23.4741	13.5599	9.91416	42
			SE	0	0	#DIV/0!	17931	8.79924	8.90873	8.87349	216.511	216.511	#DIV/0!	303.982	67.9601	9.24386	2.34307	8.90873	0.0971694	0.0720421	0.0487052	20.1124	8.87349	16.2002	0.382024	0.0475287	0.380829	123.849	71.7495	87.6628	2.46175	1.60275	2.17127	8.79924
			SE	0	0	#DIV/0!	11778.3	7.25927	7.26392	7.25927	253.919	253.919	#DIV/0!	457.245	66.3881	9.77096	3.6115	7.26392	0.0616842	0.0602099	0.00741135	12.1244	7.25927	6.28249	0.105527	0.00571784	0.10507	139.192	89.6648	92.1083	5.48399	3.68249	2.3081	7.25927
2ND CRF
GB0	2	WT	Single	1	1	Timed-out	180005	56	56	55	1446.73	1446.73	not recorded	1547.71	139.321	72	16	56	1.28571	0.285714	1	134	55	79	2.39286	0.982143	1.41071	691	422	269	12.3393	7.53571	4.80357	56
GB1	2	WT	Single	1	1	Inactive	41205	5	4	4	2520	2520	not recorded	108	539.4	5	1	4	1	0.2	0.8	14	4	10	2.8	0.8	2	168	6	162	33.6	1.2	32.4	5
GF0	2	WT	Single	1	1	Inactive	102805	40	39	39	1661.47	1661.47	not recorded	217.475	78.4	41	2	39	1.025	0.05	0.975	187	39	148	4.675	0.975	3.7	605	68	537	15.125	1.7	13.425	40
GF1	2	WT	Single	1	1	Inactive	116205	32	31	31	1913.53	1913.53	not recorded	226.281	703.188	43	12	31	1.34375	0.375	0.96875	47	31	16	1.46875	0.96875	0.5	539	62	477	16.8438	1.9375	14.9062	32
GC0	2	+ve	Single	1	1	Inactive	136405	36	35	35	1349.19	1349.19	not recorded	1187.83	556.972	42	7	35	1.16667	0.194444	0.972222	42	35	7	1.16667	0.972222	0.194444	0	0	0	0	0	0	36
GC1	2	WT	Single	1	1	Timed-out	180008	38	37	37	1291.08	1291.08	not recorded	3373.79	31.7368	43	6	37	1.13158	0.157895	0.973684	142	37	105	3.73684	0.973684	2.76316	892	640	252	23.4737	16.8421	6.63158	38
GC2	2	+ve	Single	1	1	Timed-out	180009	51	51	50	1168.16	1168.16	not recorded	1760.29	375.863	78	27	51	1.52941	0.529412	1	82	50	32	1.60784	0.980392	0.627451	1190	815	375	23.3333	15.9804	7.35294	51
GC3	2	+ve	Single	1	1	Timed-out	180010	55	54	54	1287.33	1287.33	not recorded	1422.16	547.636	100	46	54	1.81818	0.836364	0.981818	72	54	18	1.30909	0.981818	0.327273	834	467	367	15.1636	8.49091	6.67273	55
GE0	2	+ve	Single	1	1	Timed-out	180005	79	79	78	836.696	836.696	not recorded	1004.09	218.62	90	11	79	1.13924	0.139241	1	163	78	85	2.06329	0.987342	1.07595	1212	816	396	15.3418	10.3291	5.01266	79
GE2	2	WT	Single	1	1	Timed-out	180006	61	61	60	1735.54	1735.54	not recorded	1024.89	114.328	70	9	61	1.14754	0.147541	1	123	60	63	2.01639	0.983607	1.03279	1111	422	689	18.2131	6.91803	11.2951	61
GE3	2	+ve	Single	1	1	Timed-out	180007	100	99	99	1046.17	1046.17	not recorded	90.58	648.22	116	17	99	1.16	0.17	0.99	127	99	28	1.27	0.99	0.28	846	153	693	8.46	1.53	6.93	100
GK1	2	WT	Single	1	1	Inactive	34305	3	2	2	2476	2476	not recorded	86.6667	646.667	2	0	2	0.666667	0	0.666667	4	2	2	1.33333	0.666667	0.666667	0	0	0	0	0	0	3
GK3	2	+ve	Single	1	1	Inactive	90005	27	27	26	1009.15	1009.15	not recorded	777.852	528.519	31	4	27	1.14815	0.148148	1	35	26	9	1.2963	0.962963	0.333333	465	263	202	17.2222	9.74074	7.48148	27
GK4	2	+ve	Single	1	1	Inactive	177905	71	70	70	1554.76	1554.76	not recorded	152.141	452.183	101	31	70	1.42254	0.43662	0.985915	94	70	24	1.32394	0.985915	0.338028	944	212	732	13.2958	2.98592	10.3099	71
GA0	2	WT	Single	1	1	Timed-out	180005	64	64	63	1287.17	1287.17	not recorded	1206.22	291.062	75	11	64	1.17188	0.171875	1	108	63	45	1.6875	0.984375	0.703125	690	362	328	10.7812	5.65625	5.125	64
GA1	2	WT	Single	1	1	Timed-out	180005	70	70	69	1073.23	1073.23	not recorded	773.271	411.286	86	16	70	1.22857	0.228571	1	77	69	8	1.1	0.985714	0.114286	976	515	461	13.9429	7.35714	6.58571	70
GA2	2	+ve	Single	1	1	Timed-out	180006	49	49	48	2024.73	2024.73	not recorded	1603.63	35.3061	57	8	49	1.16327	0.163265	1	126	48	78	2.57143	0.979592	1.59184	840	406	434	17.1429	8.28571	8.85714	49
GJ1	2	+ve	Single	1	1	Inactive	59905	17	16	16	1100.53	1100.53	not recorded	141.059	752.471	17	1	16	1	0.0588235	0.941176	21	16	5	1.23529	0.941176	0.294118	367	33	334	21.5882	1.94118	19.6471	17
GJ2	2	+ve	Single	1	1	Inactive	114005	37	36	36	1476.24	1476.24	not recorded	122.676	811.297	36	0	36	0.972973	0	0.972973	43	36	7	1.16216	0.972973	0.189189	0	0	0	0	0	0	37
GJ3	2	WT	Single	1	1	Timed-out	180008	45	44	44	2343.87	2343.87	not recorded	1161.8	268.667	49	5	44	1.08889	0.111111	0.977778	119	44	75	2.64444	0.977778	1.66667	1220	461	759	27.1111	10.2444	16.8667	45
GG1	2	+ve	Single	1	1	Inactive	77105	26	25	25	1222.38	1222.38	not recorded	330.077	462.692	26	1	25	1	0.0384615	0.961538	29	25	4	1.11538	0.961538	0.153846	557	181	376	21.4231	6.96154	14.4615	26
GG2	2	+ve	Single	1	1	Inactive	63905	21	20	20	1007.86	1007.86	not recorded	238.095	637	27	7	20	1.28571	0.333333	0.952381	23	20	3	1.09524	0.952381	0.142857	351	124	227	16.7143	5.90476	10.8095	21
WT	10		Mean	1	1	#DIV/0!	137456	41.4	40.8	40.4	1774.86	1774.86	#DIV/0!	972.61	322.406	48.6	7.8	40.8	1.10896	0.172771	0.936188	95.5	40.4	55.1	2.38551	0.929772	1.45574	689.2	295.8	393.4	17.143	5.93912	11.2039	41.4
Grb10	12		Mean	1	1	#DIV/0!	134939	47.4167	46.75	46.4167	1256.93	1256.93	#DIV/0!	735.874	502.232	60.0833	13.3333	46.75	1.23384	0.254009	0.979835	71.4167	46.4167	25	1.43472	0.972359	0.46236	633.833	289.167	344.667	14.1404	6.01252	8.12791	47.4167
			SE	0	0	#DIV/0!	18979.5	7.33364	7.46369	7.33364	165.867	165.867	#DIV/0!	314.27	76.7275	9.00272	1.87261	7.46369	0.0597756	0.0344949	0.0354619	18.6162	7.33364	15.2217	0.357931	0.0342563	0.352289	122.898	75.1358	74.6308	2.95005	1.61495	2.8784	7.33364
			SE	0	0	#DIV/0!	14689.2	7.34894	7.36713	7.34894	91.8557	91.8557	#DIV/0!	183.626	62.8766	10.1073	4.14022	7.36713	0.0715503	0.0700065	0.00581192	13.6966	7.34894	8.13988	0.128943	0.00435457	0.127179	118.593	82.4045	64.9174	2.22508	1.4095	1.58518	7.34894
3RD CRF
GB0	3	WT	Single	1	1	Timed-out	180005	56	55	55	664.732	664.732	not recorded	2398.54	80.625	74	19	55	1.32143	0.339286	0.982143	85	55	30	1.51786	0.982143	0.535714	492	358	134	8.78571	6.39286	2.39286	56
GB1	3	WT	Single	1	1	Inactive	24905	1	0	0	not recorded	not recorded	not recorded	not recorded	not recorded	0	0	0	0	0	0	3	0	3	3	0	3	78	0	78	78	0	78	1
GF0	3	WT	Single	1	1	Inactive	75305	36	35	35	1122.97	1122.97	not recorded	213.583	71.0278	39	4	35	1.08333	0.111111	0.972222	139	35	104	3.86111	0.972222	2.88889	438	77	361	12.1667	2.13889	10.0278	36
GF1	3	WT	Single	1	1	Inactive	178705	44	43	43	1245.84	1245.84	not recorded	1682.84	566.523	55	12	43	1.25	0.272727	0.977273	62	43	19	1.40909	0.977273	0.431818	780	423	357	17.7273	9.61364	8.11364	44
GC0	3	+ve	Single	1	1	Inactive	111305	51	50	50	961.922	961.922	not recorded	296.471	433.059	53	3	50	1.03922	0.0588235	0.980392	59	50	9	1.15686	0.980392	0.176471	0	0	0	0	0	0	51
GC1	3	WT	Single	1	1	Timed-out	180008	53	52	52	1105.98	1105.98	not recorded	2221.45	53.9245	93	41	52	1.75472	0.773585	0.981132	178	52	126	3.35849	0.981132	2.37736	943	536	407	17.7925	10.1132	7.67925	53
GC2	3	+ve	Single	1	1	Timed-out	180009	100	99	99	901.89	901.89	not recorded	596.87	292.43	123	24	99	1.23	0.24	0.99	157	99	58	1.57	0.99	0.58	1460	671	789	14.6	6.71	7.89	100
GC3	3	+ve	Single	1	1	Timed-out	180010	54	54	53	1192.15	1192.15	not recorded	1563.04	543.741	79	25	54	1.46296	0.462963	1	69	53	16	1.27778	0.981481	0.296296	779	422	357	14.4259	7.81481	6.61111	54
GE0	3	+ve	Single	1	1	Timed-out	180005	73	73	72	964.37	964.37	not recorded	736.425	68.8904	78	5	73	1.06849	0.0684932	1	141	72	69	1.93151	0.986301	0.945205	1025	677	348	14.0411	9.27397	4.76712	73
GE2	3	WT	Single	1	1	Timed-out	180006	50	49	49	1711.2	1711.2	not recorded	1684.7	131.34	54	5	49	1.08	0.1	0.98	73	49	24	1.46	0.98	0.48	961	369	592	19.22	7.38	11.84	50
GE3	3	+ve	Single	1	1	Trials	90423	100	100	100	321.28	321.28	not recorded	74.77	500.03	120	20	100	1.2	0.2	1	114	100	14	1.14	1	0.14	502	154	348	5.02	1.54	3.48	100
GK1	3	WT	Single	1	1	Inactive	29405	2	1	1	2008	2008	not recorded	47	219.5	1	0	1	0.5	0	0.5	5	1	4	2.5	0.5	2	0	0	0	0	0	0	2
GK3	3	+ve	Single	1	1	Inactive	120605	72	71	71	848.639	848.639	not recorded	164.5	323.139	73	2	71	1.01389	0.0277778	0.986111	72	71	1	1	0.986111	0.0138889	884	313	571	12.2778	4.34722	7.93056	72
GK4	3	+ve	Single	1	1	Timed-out	180010	80	79	79	1501.72	1501.72	not recorded	116.75	509.85	113	34	79	1.4125	0.425	0.9875	91	79	12	1.1375	0.9875	0.15	555	162	393	6.9375	2.025	4.9125	80
GA0	3	WT	Single	1	1	Inactive	125305	54	53	53	1212.54	1212.54	not recorded	470.148	181.889	57	4	53	1.05556	0.0740741	0.981481	93	53	40	1.72222	0.981481	0.740741	344	92	252	6.37037	1.7037	4.66667	54
GA1	3	WT	Single	1	1	Timed-out	180005	56	56	55	794.821	794.821	not recorded	1990.09	372.679	69	13	56	1.23214	0.232143	1	69	55	14	1.23214	0.982143	0.25	953	666	287	17.0179	11.8929	5.125	56
GA2	3	+ve	Single	1	1	Inactive	145705	45	44	44	911.133	911.133	not recorded	1746.8	33.8444	51	7	44	1.13333	0.155556	0.977778	93	44	49	2.06667	0.977778	1.08889	561	282	279	12.4667	6.26667	6.2	45
GJ1	3	+ve	Single	1	1	Inactive	57705	9	8	8	2979.11	2979.11	not recorded	120.667	552.444	8	0	8	0.888889	0	0.888889	9	8	1	1	0.888889	0.111111	414	13	401	46	1.44444	44.5556	9
GJ2	3	+ve	Single	1	1	Inactive	77405	44	43	43	613.773	613.773	not recorded	144.386	443.182	48	5	43	1.09091	0.113636	0.977273	49	43	6	1.11364	0.977273	0.136364	0	0	0	0	0	0	44
GJ3	3	WT	Single	1	1	Inactive	156805	41	40	40	2232.27	2232.27	not recorded	783.293	213.268	42	2	40	1.02439	0.0487805	0.97561	89	40	49	2.17073	0.97561	1.19512	1162	369	793	28.3415	9	19.3415	41
GG1	3	+ve	Single	1	1	Timed-out	180010	55	54	54	2309.84	2309.84	not recorded	491.945	266.382	60	6	54	1.09091	0.109091	0.981818	73	54	19	1.32727	0.981818	0.345455	1380	376	1004	25.0909	6.83636	18.2545	55
GG2	3	+ve	Single	1	1	Inactive	73905	22	21	21	1522.36	1522.36	not recorded	145.818	566.636	22	1	21	1	0.0454545	0.954545	25	21	4	1.13636	0.954545	0.181818	244	46	198	11.0909	2.09091	9	22
WT	10		Mean	1	1	#DIV/0!	121206	39.6	38.7	38.6	1455.12	1455.12	#DIV/0!	815.442	355.055	51.4	12.7	38.7	1.1525	0.230522	0.921973	73	38.6	34.4	1.89039	0.920121	0.970265	471.4	196.1	275.3	13.8607	4.15076	9.70998	39.6
Grb10	12		Mean	1	1	#DIV/0!	147058	64.5	63.8	63.6	1191.06	1191.06	#DIV/0!	713.713	279.323	72.4	8.6	63.8	1.10863	0.1214	0.987229	93	63.6	29.4	1.46675	0.984074	0.482678	867.1	368.7	498.4	14.1979	5.86841	8.32954	64.5
			SE	0	0	#DIV/0!	18613.6	7.35633	7.37872	7.35633	197.744	197.744	#DIV/0!	274.811	73.5602	11.4234	4.79363	7.37872	0.109171	0.0801692	0.0478665	17.4681	7.35633	14.1948	0.325149	0.047566	0.335697	101.534	64.4411	50.0291	4.09378	1.23777	4.02078	7.35633
			SE	0	0	#DIV/0!	11688.6	6.16479	6.21944	6.21855	194.979	194.979	#DIV/0!	185.928	39.2727	8.11857	2.2369	6.21944	0.0236256	0.0219965	0.00280034	9.91165	6.21855	6.70019	0.110192	0.00203648	0.110875	132.699	70.4861	88.1889	2.55102	1.1158	1.8301	6.16479
4TH CRF
GB0	4	WT	Single	1	1	Timed-out	180005	57	56	56	1527.65	1527.65	not recorded	1400.28	106.596	76	20	56	1.33333	0.350877	0.982456	76	56	20	1.33333	0.982456	0.350877	789	403	386	13.8421	7.07018	6.77193	57
GB1	4	WT	Single	1	1	Inactive	130705	29	28	28	2895.9	2895.9	not recorded	134.069	612.793	32	4	28	1.10345	0.137931	0.965517	32	28	4	1.10345	0.965517	0.137931	486	20	466	16.7586	0.689655	16.069	29
GF0	4	WT	Single	1	1	Inactive	48505	19	18	18	883.684	883.684	not recorded	187.316	197.158	23	5	18	1.21053	0.263158	0.947368	50	18	32	2.63158	0.947368	1.68421	246	70	176	12.9474	3.68421	9.26316	19
GF1	4	WT	Single	1	1	Timed-out	180006	30	30	29	2626.9	2626.9	not recorded	2204.13	502.233	38	8	30	1.26667	0.266667	1	56	29	27	1.86667	0.966667	0.9	841	455	386	28.0333	15.1667	12.8667	30
GC0	4	+ve	Single	1	1	Inactive	71605	40	39	39	598.4	598.4	not recorded	129.3	446.525	43	4	39	1.075	0.1	0.975	47	39	8	1.175	0.975	0.2	0	0	0	0	0	0	40
GC1	4	WT	Single	1	1	Timed-out	180008	38	38	37	2273	2273	not recorded	2084.66	42.0263	45	7	38	1.18421	0.184211	1	139	37	102	3.65789	0.973684	2.68421	1049	555	494	27.6053	14.6053	13	38
GC2	4	+ve	Single	1	1	Timed-out	180009	78	77	77	1282.78	1282.78	not recorded	736.474	269.756	100	23	77	1.28205	0.294872	0.987179	177	77	100	2.26923	0.987179	1.28205	1183	553	630	15.1667	7.08974	8.07692	78
GC3	4	+ve	Single	1	1	Timed-out	180010	75	75	74	876.453	876.453	not recorded	863.067	411.853	105	30	75	1.4	0.4	1	91	74	17	1.21333	0.986667	0.226667	811	410	401	10.8133	5.46667	5.34667	75
GE0	4	+ve	Single	1	1	Inactive	112405	59	59	58	666.525	666.525	not recorded	591.441	169.271	69	10	59	1.16949	0.169492	1	92	58	34	1.55932	0.983051	0.576271	622	374	248	10.5424	6.33898	4.20339	59
GE2	4	WT	Single	1	1	Timed-out	180006	58	57	57	1989.09	1989.09	not recorded	934.759	125.672	64	7	57	1.10345	0.12069	0.982759	94	57	37	1.62069	0.982759	0.637931	1741	572	1169	30.0172	9.86207	20.1552	58
GE3	4	+ve	Single	1	1	Trials	138285	100	100	100	858.92	858.92	not recorded	77.48	439.79	113	13	100	1.13	0.13	1	125	100	25	1.25	1	0.25	978	158	820	9.78	1.58	8.2	100
GK1	4	WT	Single	1	1	Inactive	24605	1	0	0	not recorded	not recorded	not recorded	not recorded	not recorded	0	0	0	0	0	0	3	0	3	3	0	3	0	0	0	0	0	0	1
GK3	4	+ve	Single	1	1	Timed-out	180009	53	53	52	1108.85	1108.85	not recorded	1977.75	266.094	64	11	53	1.20755	0.207547	1	80	52	28	1.50943	0.981132	0.528302	1210	722	488	22.8302	13.6226	9.20755	53
GK4	4	+ve	Single	1	1	Timed-out	180010	48	48	47	1416.52	1416.52	not recorded	1825.33	476.771	213	165	48	4.4375	3.4375	1	70	47	23	1.45833	0.979167	0.479167	706	433	273	14.7083	9.02083	5.6875	48
GA0	4	WT	Single	1	1	Timed-out	180005	52	52	51	1714.12	1714.12	not recorded	1392.37	276.885	68	16	52	1.30769	0.307692	1	70	51	19	1.34615	0.980769	0.365385	703	345	358	13.5192	6.63462	6.88462	52
GA1	4	WT	Single	1	1	Timed-out	180005	64	64	63	869.516	869.516	not recorded	1498.86	409.734	68	4	64	1.0625	0.0625	1	73	63	10	1.14062	0.984375	0.15625	1061	683	378	16.5781	10.6719	5.90625	64
GA2	4	+ve	Single	1	1	Inactive	127905	39	38	38	750.308	750.308	not recorded	1788.95	100.41	44	6	38	1.12821	0.153846	0.974359	64	38	26	1.64103	0.974359	0.666667	1077	714	363	27.6154	18.3077	9.30769	39
GJ1	4	+ve	Single	1	1	Inactive	65405	21	20	20	1065.24	1065.24	not recorded	355.381	518.333	21	1	20	1	0.047619	0.952381	22	20	2	1.04762	0.952381	0.0952381	494	81	413	23.5238	3.85714	19.6667	21
GJ2	4	+ve	Single	1	1	Inactive	78405	49	48	48	540.388	540.388	not recorded	110.327	439.163	50	2	48	1.02041	0.0408163	0.979592	52	48	4	1.06122	0.979592	0.0816327	0	0	0	0	0	0	49
GJ3	4	WT	Single	1	1	Timed-out	180009	43	42	42	2732.53	2732.53	not recorded	1198.12	218.651	43	1	42	1	0.0232558	0.976744	72	42	30	1.67442	0.976744	0.697674	1339	435	904	31.1395	10.1163	21.0233	43
GG1	4	+ve	Single	1	1	Inactive	175705	45	44	44	1988.33	1988.33	not recorded	1159.24	216.511	50	6	44	1.11111	0.133333	0.977778	54	44	10	1.2	0.977778	0.222222	1302	501	801	28.9333	11.1333	17.8	45
GG2	4	+ve	Single	1	1	Inactive	46905	12	12	11	206.25	206.25	not recorded	889.5	86.25	17	5	12	1.41667	0.416667	1	12	11	1	1	0.916667	0.0833333	147	120	27	12.25	10	2.25	12
WT	10		Mean	1	1	#DIV/0!	110496	32.3	31.8	31.3	1188.53	1188.53	#DIV/0!	1147.52	309.062	54.9	23.1	31.8	1.41188	0.526967	0.884911	55.4	31.3	24.1	1.86915	0.867196	1.00195	537.1	283.8	253.3	15.7497	8.01085	7.73884	32.3
Grb10	12		Mean	1	1	#DIV/0!	158484	60.1	59.6	59.2	1375.1	1375.1	#DIV/0!	967.682	283.153	68.9	9.3	59.6	1.13942	0.14902	0.990405	88.9	59.2	29.7	1.46311	0.983338	0.479772	1013.9	434.3	579.6	17.8507	7.70495	10.1457	60.1
			SE	0	0	#DIV/0!	20666.9	6.58964	6.66133	6.58964	250.191	250.191	#DIV/0!	264.558	62.8201	19.6545	15.9878	6.66133	0.359398	0.326315	0.0985374	12.644	6.58964	9.38136	0.291029	0.0965695	0.34309	131.874	81.7089	59.7026	3.39007	2.04528	2.00241	6.58964
			SE	0	0	#DIV/0!	10549.7	4.99342	5.04645	5.06769	204.371	204.371	#DIV/0!	174.7	32.1711	6.34422	1.96285	5.04645	0.0297999	0.0283358	0.00303098	10.8247	5.06769	7.81149	0.102041	0.00190944	0.101981	138.315	65.1702	101.197	2.94552	1.24095	2.04781	4.99342
5TH CRF
GB0	5	WT	Single	1	1	Inactive	143305	45	44	44	1952.51	1952.51	not recorded	529.356	155.644	51	7	44	1.13333	0.155556	0.977778	112	44	68	2.48889	0.977778	1.51111	461	63	398	10.2444	1.4	8.84444	45
GB1	5	WT	Single	1	1	Inactive	92705	38	37	37	864.421	864.421	not recorded	349.237	581.816	40	3	37	1.05263	0.0789474	0.973684	38	37	1	1	0.973684	0.0263158	347	91	256	9.13158	2.39474	6.73684	38
GF0	5	WT	Single	1	1	Inactive	63405	26	25	25	1266.54	1266.54	not recorded	160.038	66.5385	29	4	25	1.11538	0.153846	0.961538	96	25	71	3.69231	0.961538	2.73077	349	31	318	13.4231	1.19231	12.2308	26
GF1	5	WT	Single	1	1	Timed-out	180007	33	33	32	2541.06	2541.06	not recorded	2365.33	456.424	37	4	33	1.12121	0.121212	1	48	32	16	1.45455	0.969697	0.484848	886	449	437	26.8485	13.6061	13.2424	33
GC0	5	+ve	Single	1	1	Inactive	96405	31	30	30	1559.1	1559.1	not recorded	270.548	475.935	38	8	30	1.22581	0.258065	0.967742	52	30	22	1.67742	0.967742	0.709677	0	0	0	0	0	0	31
GC1	5	WT	Single	1	1	Inactive	92905	25	24	24	2186.76	2186.76	not recorded	538.84	23.88	28	4	24	1.12	0.16	0.96	136	24	112	5.44	0.96	4.48	442	119	323	17.68	4.76	12.92	25
GC2	5	+ve	Single	1	1	Timed-out	180009	75	74	74	1877.97	1877.97	not recorded	200.307	302.307	94	20	74	1.25333	0.266667	0.986667	137	74	63	1.82667	0.986667	0.84	972	244	728	12.96	3.25333	9.70667	75
GC3	5	+ve	Single	1	1	Timed-out	180010	61	60	60	872.016	872.016	not recorded	1581.74	370.197	80	20	60	1.31148	0.327869	0.983607	89	60	29	1.45902	0.983607	0.47541	928	573	355	15.2131	9.39344	5.81967	61
GE0	5	+ve	Single	1	1	Timed-out	180005	57	57	56	651.737	651.737	not recorded	1948	166.737	62	5	57	1.08772	0.0877193	1	126	56	70	2.21053	0.982456	1.22807	1091	814	277	19.1404	14.2807	4.85965	57
GE2	5	WT	Single	1	1	Timed-out	180006	56	56	55	2069.61	2069.61	not recorded	949.321	92.875	63	7	56	1.125	0.125	1	110	55	55	1.96429	0.982143	0.982143	1287	329	958	22.9821	5.875	17.1071	56
GE3	5	+ve	Single	1	1	Trials	51928	100	100	100	75.07	75.07	not recorded	61.91	377.95	105	5	100	1.05	0.05	1	101	100	1	1.01	1	0.01	396	170	226	3.96	1.7	2.26	100
GK1	5	WT	Single	1	1	Inactive	24605	1	0	0	not recorded	not recorded	not recorded	not recorded	not recorded	0	0	0	0	0	0	3	0	3	3	0	3	0	0	0	0	0	0	1
GK3	5	+ve	Single	1	1	Timed-out	180009	100	100	99	953.99	953.99	not recorded	533	281.42	110	10	100	1.1	0.1	1	105	99	6	1.05	0.99	0.06	1136	535	601	11.36	5.35	6.01	100
GK4	5	+ve	Single	1	1	Trials	82480	100	100	100	277.09	277.09	not recorded	90.18	443.98	128	28	100	1.28	0.28	1	110	100	10	1.1	1	0.1	416	162	254	4.16	1.62	2.54	100
GA0	5	WT	Single	1	1	Inactive	125505	54	53	53	1248.06	1248.06	not recorded	274.778	343.944	57	4	53	1.05556	0.0740741	0.981481	66	53	13	1.22222	0.981481	0.240741	504	86	418	9.33333	1.59259	7.74074	54
GA1	5	WT	Single	1	1	Timed-out	180005	57	57	56	1028.58	1028.58	not recorded	1612.23	313.263	73	16	57	1.2807	0.280702	1	82	56	26	1.4386	0.982456	0.45614	978	636	342	17.1579	11.1579	6	57
GA2	5	+ve	Single	1	1	Timed-out	180006	38	37	37	1267.87	1267.87	not recorded	3322.61	46.1053	41	4	37	1.07895	0.105263	0.973684	85	37	48	2.23684	0.973684	1.26316	712	475	237	18.7368	12.5	6.23684	38
GJ1	5	+ve	Single	1	1	Inactive	50205	22	21	21	657.364	657.364	not recorded	105.636	402.318	21	0	21	0.954545	0	0.954545	24	21	3	1.09091	0.954545	0.136364	350	35	315	15.9091	1.59091	14.3182	22
GJ2	5	+ve	Single	1	1	Inactive	71105	47	46	46	468.468	468.468	not recorded	99.1489	423.106	50	4	46	1.06383	0.0851064	0.978723	53	46	7	1.12766	0.978723	0.148936	0	0	0	0	0	0	47
GJ3	5	WT	Single	1	1	Inactive	95805	28	27	27	1700.64	1700.64	not recorded	659.821	187.321	27	0	27	0.964286	0	0.964286	73	27	46	2.60714	0.964286	1.64286	657	179	478	23.4643	6.39286	17.0714	28
GG1	5	+ve	Single	1	1	Timed-out	180010	50	49	49	2142.1	2142.1	not recorded	1146.74	205.52	58	9	49	1.16	0.18	0.98	69	49	20	1.38	0.98	0.4	1430	564	866	28.6	11.28	17.32	50
GG2	5	+ve	Single	1	1	Inactive	64105	36	35	35	457.528	457.528	not recorded	138.944	500.361	36	1	35	1	0.0277778	0.972222	38	35	3	1.05556	0.972222	0.0833333	185	55	130	5.13889	1.52778	3.61111	36
WT	10		Mean	1	1	#DIV/0!	101413	37.3	36.5	36.4	1231.7	1231.7	#DIV/0!	952.652	309.527	43.8	7.3	36.5	1.02074	0.143403	0.877334	68.1	36.4	31.7	2.22066	0.874304	1.34636	426.8	189.9	236.9	11.7109	4.61905	7.0919	37.3
Grb10	12		Mean	1	1	#DIV/0!	142439	62.4	61.9	61.5	1221.62	1221.62	#DIV/0!	748.525	269.444	69.9	8	61.9	1.11404	0.124927	0.989116	92.2	61.5	30.7	1.58371	0.982821	0.600889	845.1	355.7	489.4	14.8958	6.08824	8.80756	62.4
			SE	0	0	#DIV/0!	18362.3	8.42226	8.5	8.50516	242.542	242.542	#DIV/0!	377.43	63.8441	11.282	2.94411	8.5	0.118922	0.0369178	0.0976074	13.1736	8.50516	11.3275	0.453252	0.0972306	0.483007	104.269	69.9643	46.909	2.83129	1.6594	1.78325	8.42226
			SE	0	0	#DIV/0!	14972.4	6.61816	6.70054	6.67118	205.093	205.093	#DIV/0!	188.955	29.9127	7.50611	1.74271	6.70054	0.0276837	0.0263149	0.00368209	8.01711	6.67118	7.40126	0.15692	0.0026039	0.158657	128.519	77.1184	86.6965	2.6148	1.37782	1.83414	6.61816
	Average across 5 days
WT	10		Mean	1	1	#DIV/0!	118051	38.4	37.74	37.44	1473.89	1473.89	#DIV/0!	930.233	309.603	49.26	11.52	37.74	1.16329	0.2525	0.910791	77.16	37.44	39.72	2.15422	0.903285	1.25094	554.02	240.08	313.94	14.8629	5.57316	9.2897	38.4
Grb10	12		Mean	1	1	#DIV/0!	146135	55.2833	54.6933	54.3433	1320.5	1320.5	#DIV/0!	987.334	341.748	64.9067	10.2133	54.6933	1.16607	0.180991	0.985081	81.9033	54.3433	27.56	1.49205	0.977938	0.51411	828.253	374.14	454.113	16.9118	7.84681	9.06498	55.2833
			SE	0	0	#DIV/0!	4251.6	1.20271	1.1947	1.20677	85.3248	85.3248	#DIV/0!	47.6111	11.7813	1.31712	2.18156	1.1947	0.0465989	0.0495294	0.0087709	5.44548	1.20677	4.35192	0.0824443	0.00948728	0.0781766	35.3404	15.408	25.8849	0.66893	0.479381	0.571758	1.20271
			SE	0	0	#DIV/0!	2479.04	2.87636	2.88064	2.89168	43.2657	43.2657	#DIV/0!	129.86	28.6471	2.31018	0.656612	2.88064	0.0182465	0.0196926	0.00155444	3.84223	2.89168	0.970094	0.0168089	0.00223292	0.0166588	39.8587	16.8204	28.8941	1.14614	0.946823	0.265139	2.87636

## Sheet: PR-FR4
Grb10 - Progressive Ratio									Reward is 1s: 20ul
												All latencines are in csecs
			PR	FR		Session	Session				Latency to	To complete	Between	Latency to	Eating	Nose Pokes			Nose Pokes/trial			Panel Pushes			Panel Pushes/trial			Beam breaks			Beam breaks/trials
Subject	Session	Gtype	Phase	Start	End	Ending	Duration	Trials	Rewards	Collections	First NP	FR	NPs	collect reward	Duration	Total	Eating	Stim on	Total	Eating	Stim on	Total	Eating	Stim on	Total	Eating	Stim on	Total	Eating	Stim on	Total	Eating	Stim on
1ST FR4
GB0	6	WT	Ratio4	1	10	Inactive	93105	21	20	20	886.524	2273.71	255.429	765.667	49.9048	86	1	85	4.09524	0.047619	4.04762	67	20	47	3.19048	0.952381	2.2381	386	87	299	18.381	4.14286	14.2381	21
GB1	6	WT	Ratio4	1	6	Inactive	61905	14	13	13	938.857	2036.57	342.429	85.1429	546.286	34	0	34	2.42857	0	2.42857	19	13	6	1.35714	0.928571	0.428571	234	17	217	16.7143	1.21429	15.5	14
GF0	6	WT	Ratio4	1	6	Inactive	67405	16	15	15	736.688	2460.88	402.75	188.188	48.5625	47	1	46	2.9375	0.0625	2.875	56	15	41	3.5	0.9375	2.5625	371	24	347	23.1875	1.5	21.6875	16
GF1	6	WT	Ratio4	1	8	Inactive	77505	19	18	18	691.421	1608.53	268.105	131.158	546.737	72	2	70	3.78947	0.105263	3.68421	37	18	19	1.94737	0.947368	1	324	32	292	17.0526	1.68421	15.3684	19
GC0	6	+ve	Ratio4	1	12	Inactive	93605	25	24	24	327.56	2034.64	417.88	113.72	455.84	134	2	132	5.36	0.08	5.28	60	24	36	2.4	0.96	1.44	0	0	0	0	0	0	25
GC1	6	WT	Ratio4	1	8	Timed-out	180009	18	17	17	2499.17	8740.44	1254.67	356.833	32	76	16	60	4.22222	0.888889	3.33333	107	17	90	5.94444	0.944444	5	600	69	531	33.3333	3.83333	29.5	18
GC2	6	+ve	Ratio4	1	14	Inactive	129105	29	28	28	1170.93	2323.38	223.897	149	313.069	179	6	173	6.17241	0.206897	5.96552	57	28	29	1.96552	0.965517	1	651	100	551	22.4483	3.44828	19	29
GC3	6	+ve	Ratio4	1	14	Timed-out	180011	30	29	29	512.567	5052.97	719.867	115.533	445.4	197	5	192	6.56667	0.166667	6.4	67	29	38	2.23333	0.966667	1.26667	997	29	968	33.2333	0.966667	32.2667	30
GE0	6	+ve	Ratio4	1	10	Inactive	91505	22	21	21	542.773	1940.14	852	402.955	41.1818	104	3	101	4.72727	0.136364	4.59091	44	21	23	2	0.954545	1.04545	575	22	553	26.1364	1	25.1364	22
GE2	6	WT	Ratio4	1	12	Inactive	96705	27	26	26	331.926	1476.56	730.889	479.963	87.037	161	4	157	5.96296	0.148148	5.81481	73	26	47	2.7037	0.962963	1.74074	959	69	890	35.5185	2.55556	32.963	27
GE3	6	+ve	Ratio4	1	20	Timed-out	180008	44	43	43	161.455	3260.45	509.75	86.7045	422.886	445	8	437	10.1136	0.181818	9.93182	94	43	51	2.13636	0.977273	1.15909	2091	80	2011	47.5227	1.81818	45.7045	44
GK1	6	WT	Ratio4	1	1	Inactive	24505	1	0	0	-10	-10	-10	-10	-10	0	0	0	0	0	0	2	0	2	2	0	2	0	0	0	0	0	0	1
GK3	6	+ve	Ratio4	1	8	Inactive	52105	17	16	16	282.294	1027.35	370.941	103.353	287.412	59	0	59	3.47059	0	3.47059	28	16	12	1.64706	0.941176	0.705882	396	63	333	23.2941	3.70588	19.5882	17
GK4	6	+ve	Ratio4	1	32	Inactive	141905	67	66	66	422.701	1108.72	63.8657	89.4925	501.716	1055	14	1041	15.7463	0.208955	15.5373	76	66	10	1.13433	0.985075	0.149254	677	184	493	10.1045	2.74627	7.35821	67
GA0	6	WT	Ratio4	1	10	Inactive	96105	21	20	20	859.286	2311.76	853.524	190.952	193.19	95	2	93	4.52381	0.0952381	4.42857	51	20	31	2.42857	0.952381	1.47619	315	20	295	15	0.952381	14.0476	21
GA1	6	WT	Ratio4	1	14	Timed-out	180006	29	28	28	1335.14	4773.1	892.621	87.6897	452.69	181	3	178	6.24138	0.103448	6.13793	81	28	53	2.7931	0.965517	1.82759	921	28	893	31.7586	0.965517	30.7931	29
GA2	6	+ve	Ratio4	1	8	Inactive	115605	20	19	19	868	2225.3	2022.7	302.7	221.5	84	1	83	4.2	0.05	4.15	59	19	40	2.95	0.95	2	450	44	406	22.5	2.2	20.3	20
GJ1	6	+ve	Ratio4	1	1	Inactive	39205	3	2	2	4589.33	4589.33	-10	89	276	2	0	2	0.666667	0	0.666667	3	2	1	1	0.666667	0.333333	307	2	305	102.333	0.666667	101.667	3
GJ2	6	+ve	Ratio4	1	6	Inactive	45005	14	13	13	452.214	1025.07	198.429	89.0714	351.357	34	0	34	2.42857	0	2.42857	13	13	0	0.928571	0.928571	0	0	0	0	0	0	0	14
GJ3	6	WT	Ratio4	1	6	Inactive	57605	13	12	12	1666.15	1661	252.077	104.923	84.3846	31	2	29	2.38462	0.153846	2.23077	45	12	33	3.46154	0.923077	2.53846	472	43	429	36.3077	3.30769	33	13
GG1	6	+ve	Ratio4	1	6	Inactive	62105	15	14	14	1517.6	875	162.267	177.267	208.133	43	2	41	2.86667	0.133333	2.73333	21	14	7	1.4	0.933333	0.466667	509	54	455	33.9333	3.6	30.3333	15
GG2	6	+ve	Ratio4	1	4	Inactive	55505	11	10	10	1263.36	1633.73	436.091	135.727	430.909	23	1	22	2.09091	0.0909091	2	12	10	2	1.09091	0.909091	0.181818	326	37	289	29.6364	3.36364	26.2727	11
WT	10		Mean	1	8.1	#DIV/0!	93485.5	17.9	16.9	16.9	993.516	2733.26	524.249	238.052	203.079	78.3	3.1	75.2	3.65858	0.160495	3.49808	53.8	16.9	36.9	2.93263	0.85142	2.08121	458.2	38.9	419.3	22.7254	2.01558	20.7098	17.9
Grb10	12		Mean	1	11.25	#DIV/0!	98805.8	24.75	23.75	23.75	1009.23	2258.01	497.307	154.544	329.617	196.583	3.5	193.083	5.36747	0.104579	5.26289	44.5	23.75	20.75	1.74051	0.92816	0.812347	581.583	51.25	530.333	29.2619	1.95963	27.3022	24.75
			SE	0	1.15902	#DIV/0!	15975	2.48305	2.48305	2.48305	222.874	765.326	123.177	73.9656	70.5421	17.9753	1.48661	17.7231	0.580194	0.082676	0.567062	9.64918	2.48305	8.05736	0.399831	0.0946995	0.386405	94.0938	8.74382	89.8526	3.66029	0.43594	3.41877	2.48305
			SE	0	2.39673	#DIV/0!	14610.1	4.89608	4.89608	4.89608	348.336	399.488	156.909	28.5753	38.2338	85.325	1.20918	84.18	1.18522	0.0229626	1.16858	8.32621	4.89608	5.10663	0.185396	0.0245652	0.175769	159.048	15.1398	153.688	7.74972	0.407161	7.7725	4.89608
2ND FR4
GB0	7	WT	Ratio4	1	10	Timed-out	180005	22	21	21	977.227	5515.68	1927.91	276.955	79.4091	102	1	101	4.63636	0.0454545	4.59091	103	21	82	4.68182	0.954545	3.72727	954	29	925	43.3636	1.31818	42.0455	22
GB1	7	WT	Ratio4	1	6	Inactive	80905	14	13	13	1690.43	1922.5	1358.79	90.5714	559.643	39	0	39	2.78571	0	2.78571	14	13	1	1	0.928571	0.0714286	321	17	304	22.9286	1.21429	21.7143	14
GF0	7	WT	Ratio4	1	8	Inactive	62005	17	16	16	840.706	1997.82	254.588	145.176	78	56	4	52	3.29412	0.235294	3.05882	75	16	59	4.41176	0.941176	3.47059	200	32	168	11.7647	1.88235	9.88235	17
GF1	7	WT	Ratio4	1	8	Inactive	71605	18	17	17	445.111	1650.11	449	123.167	595.944	70	3	67	3.88889	0.166667	3.72222	28	17	11	1.55556	0.944444	0.611111	334	25	309	18.5556	1.38889	17.1667	18
GC0	7	+ve	Ratio4	1	12	Inactive	146005	28	27	27	592.786	3120.43	749.286	149.964	591.75	171	2	169	6.10714	0.0714286	6.03571	109	27	82	3.89286	0.964286	2.92857	0	0	0	0	0	0	28
GC1	7	WT	Ratio4	1	12	Timed-out	180009	26	25	25	2114	5873.58	681.077	254.423	31.0385	141	4	137	5.42308	0.153846	5.26923	190	25	165	7.30769	0.961538	6.34615	1084	87	997	41.6923	3.34615	38.3462	26
GC2	7	+ve	Ratio4	1	14	Inactive	171105	32	31	31	751.906	3514.66	828.875	193.406	298.594	225	1	224	7.03125	0.03125	7	110	31	79	3.4375	0.96875	2.46875	835	104	731	26.0938	3.25	22.8438	32
GC3	7	+ve	Ratio4	1	16	Timed-out	180011	36	35	35	413.806	3999.33	377.611	96.3889	619.139	278	0	278	7.72222	0	7.72222	95	35	60	2.63889	0.972222	1.66667	853	20	833	23.6944	0.555556	23.1389	36
GE0	7	+ve	Ratio4	1	16	Timed-out	180005	33	32	32	610.606	4984.48	395.727	225.788	141.636	230	0	230	6.9697	0	6.9697	104	32	72	3.15152	0.969697	2.18182	998	35	963	30.2424	1.06061	29.1818	33
GE2	7	WT	Ratio4	1	14	Inactive	87905	31	30	30	344.129	1156.97	275.677	485.161	115.29	210	0	210	6.77419	0	6.77419	62	30	32	2	0.967742	1.03226	516	43	473	16.6452	1.3871	15.2581	31
GE3	7	+ve	Ratio4	1	28	Timed-out	180007	59	58	58	241.407	2455.2	135.525	87.7458	414.847	811	20	791	13.7458	0.338983	13.4068	85	58	27	1.44068	0.983051	0.457627	1881	109	1772	31.8814	1.84746	30.0339	59
GK1	7	WT	Ratio4	1	6	Inactive	56705	15	14	14	694.867	999.6	237.733	108.867	882	44	0	44	2.93333	0	2.93333	19	14	5	1.26667	0.933333	0.333333	0	0	0	0	0	0	15
GK3	7	+ve	Ratio4	1	10	Inactive	115805	23	22	22	506.565	3432.87	424.304	131.304	365.652	110	4	106	4.78261	0.173913	4.6087	41	22	19	1.78261	0.956522	0.826087	789	70	719	34.3043	3.04348	31.2609	23
GK4	7	+ve	Ratio4	1	42	Timed-out	180011	88	87	87	465.17	1166.45	25.0455	88.1364	715.273	1846	35	1811	20.9773	0.397727	20.5795	102	87	15	1.15909	0.988636	0.170455	755	245	510	8.57955	2.78409	5.79545	88
GA0	7	WT	Ratio4	1	12	Inactive	70104	26	25	25	556.038	1231.35	202.962	145.846	254.192	147	1	146	5.65385	0.0384615	5.61538	50	25	25	1.92308	0.961538	0.961538	210	28	182	8.07692	1.07692	7	26
GA1	7	WT	Ratio4	1	12	Timed-out	180005	26	25	25	1038.73	5777.81	944.962	206.846	432.192	143	2	141	5.5	0.0769231	5.42308	34	25	9	1.30769	0.961538	0.346154	1115	81	1034	42.8846	3.11538	39.7692	26
GA2	7	+ve	Ratio4	1	10	Inactive	88904	24	23	23	629.083	2140	203.417	439.292	86.0417	115	1	114	4.79167	0.0416667	4.75	61	23	38	2.54167	0.958333	1.58333	358	63	295	14.9167	2.625	12.2917	24
GJ1	7	+ve	Ratio4	1	4	Inactive	43104	10	9	9	690.5	1197.5	429.8	95.8	429.5	21	2	19	2.1	0.2	1.9	11	9	2	1.1	0.9	0.2	264	18	246	26.4	1.8	24.6	10
GJ2	7	+ve	Ratio4	1	6	Inactive	50704	16	15	15	390	1134.25	233.875	108.812	391.188	49	3	46	3.0625	0.1875	2.875	17	15	2	1.0625	0.9375	0.125	0	0	0	0	0	0	16
GJ3	7	WT	Ratio4	1	6	Inactive	71604	15	14	14	1271.6	2546.27	527.667	99.0667	84.6	46	2	44	3.06667	0.133333	2.93333	67	14	53	4.46667	0.933333	3.53333	548	56	492	36.5333	3.73333	32.8	15
GG1	7	+ve	Ratio4	1	8	Inactive	53904	17	16	16	572.353	994.529	482.176	90.8824	259.824	57	0	57	3.35294	0	3.35294	19	16	3	1.11765	0.941176	0.176471	533	74	459	31.3529	4.35294	27	17
GG2	7	+ve	Ratio4	1	6	Inactive	48004	13	12	12	629.308	1110.15	231.462	111.538	527.615	31	1	30	2.38462	0.0769231	2.30769	13	12	1	1	0.923077	0.0769231	111	25	86	8.53846	1.92308	6.61538	13
WT	10		Mean	1	9.4	#DIV/0!	104085	21	20	20	997.284	2867.17	686.036	193.608	311.231	99.8	1.7	98.1	4.39562	0.0849979	4.31062	64.2	20	44.2	2.99209	0.948776	2.04332	528.2	39.8	488.4	24.2445	1.84626	22.3982	21
Grb10	12		Mean	1	14.3333	#DIV/0!	119797	31.5833	30.5833	30.5833	541.124	2437.49	376.425	151.588	403.422	328.667	5.75	322.917	6.91897	0.126616	6.79236	63.9167	30.5833	33.3333	2.02708	0.955271	1.07181	614.75	63.5833	551.167	19.667	1.93685	17.7301	31.5833
			SE	0	0.945163	#DIV/0!	16790	1.8915	1.8915	1.8915	177.859	639.842	180.495	38.3186	92.0648	18.3943	0.495536	18.4442	0.441466	0.0262051	0.447698	16.4815	1.8915	15.8393	0.663684	0.00452564	0.662854	124.887	8.71627	117.78	5.01688	0.372999	4.74289	1.8915
			SE	0	3.12209	#DIV/0!	17176.3	6.3764	6.3764	6.3764	41.4299	392.431	68.1577	29.1056	54.9059	151.047	3.09478	148.065	1.57158	0.0389105	1.54604	11.9243	6.3764	9.20831	0.304048	0.00741626	0.300815	153.514	19.6806	145.458	3.64902	0.391029	3.45797	6.3764
3RD FR4
GB0	8	WT	Ratio4	1	12	Inactive	137805	26	25	25	1336	3235	605.5	142.038	97.5	146	6	140	5.61538	0.230769	5.38462	162	25	137	6.23077	0.961538	5.26923	774	28	746	29.7692	1.07692	28.6923	26
GB1	8	WT	Ratio4	1	8	Inactive	76205	18	17	17	994.5	1801.67	465.389	96.2222	540.944	64	1	63	3.55556	0.0555556	3.5	21	17	4	1.16667	0.944444	0.222222	286	26	260	15.8889	1.44444	14.4444	18
GF0	8	WT	Ratio4	1	8	Inactive	87705	17	16	16	1351	1774.12	1555	193.176	43.7059	57	1	56	3.35294	0.0588235	3.29412	76	16	60	4.47059	0.941176	3.52941	497	38	459	29.2353	2.23529	27	17
GF1	8	WT	Ratio4	1	8	Inactive	72205	19	18	18	366	930	1031.68	115.158	496.737	75	3	72	3.94737	0.157895	3.78947	32	18	14	1.68421	0.947368	0.736842	295	41	254	15.5263	2.15789	13.3684	19
GC0	8	+ve	Ratio4	1	12	Inactive	132805	26	25	25	428.654	3249	500.654	104.692	593	139	0	139	5.34615	0	5.34615	63	25	38	2.42308	0.961538	1.46154	0	0	0	0	0	0	26
GC1	8	WT	Ratio4	1	8	Inactive	107805	18	17	17	1456.67	4397.56	531.5	217.222	17.5556	62	2	60	3.44444	0.111111	3.33333	108	17	91	6	0.944444	5.05556	524	64	460	29.1111	3.55556	25.5556	18
GC2	8	+ve	Ratio4	1	12	Timed-out	180010	26	25	25	1149.42	5205.73	1229.04	195.577	293.808	158	1	157	6.07692	0.0384615	6.03846	79	25	54	3.03846	0.961538	2.07692	881	75	806	33.8846	2.88462	31	26
GC3	8	+ve	Ratio4	1	14	Inactive	149005	29	28	28	547.414	3475.17	315.966	97.8621	681.586	178	3	175	6.13793	0.103448	6.03448	71	28	43	2.44828	0.965517	1.48276	773	25	748	26.6552	0.862069	25.7931	29
GE0	8	+ve	Ratio4	1	16	Timed-out	180005	36	35	35	1044.67	3821.89	922.417	188.028	157.5	291	1	290	8.08333	0.0277778	8.05556	157	35	122	4.36111	0.972222	3.38889	919	41	878	25.5278	1.13889	24.3889	36
GE2	8	WT	Ratio4	1	14	Inactive	90305	31	30	30	387.484	1193.55	541.871	394.581	72.5161	212	1	211	6.83871	0.0322581	6.80645	68	30	38	2.19355	0.967742	1.22581	748	119	629	24.129	3.83871	20.2903	31
GE3	8	+ve	Ratio4	1	40	Timed-out	180006	82	81	81	574.561	1150.93	181.232	98.5976	392.439	1628	59	1569	19.8537	0.719512	19.1341	100	81	19	1.21951	0.987805	0.231707	1672	177	1495	20.3902	2.15854	18.2317	82
GK1	8	WT	Ratio4	1	1	Inactive	24905	1	0	0	-10	-10	-10	-10	-10	0	0	0	0	0	0	4	0	4	4	0	4	0	0	0	0	0	0	1
GK3	8	+ve	Ratio4	1	10	Timed-out	180009	23	22	22	1895.52	6891.78	660.391	159.609	453.565	107	2	105	4.65217	0.0869565	4.56522	35	22	13	1.52174	0.956522	0.565217	826	72	754	35.913	3.13043	32.7826	23
GK4	8	+ve	Ratio4	1	42	Timed-out	180010	86	85	85	654.965	1343.67	63.1512	91.0814	523.721	1783	27	1756	20.7326	0.313953	20.4186	92	85	7	1.06977	0.988372	0.0813953	581	291	290	6.75581	3.38372	3.37209	86
GA0	8	WT	Ratio4	1	14	Inactive	106305	30	29	29	382.933	1434.97	881.967	132.167	328.233	196	3	193	6.53333	0.1	6.43333	73	29	44	2.43333	0.966667	1.46667	315	34	281	10.5	1.13333	9.36667	30
GA1	8	WT	Ratio4	1	14	Timed-out	180006	29	28	28	709.931	4772.76	1180.62	87.9655	502.931	179	1	178	6.17241	0.0344828	6.13793	45	28	17	1.55172	0.965517	0.586207	1026	36	990	35.3793	1.24138	34.1379	29
GA2	8	+ve	Ratio4	1	12	Inactive	89605	28	27	27	603.964	1676.21	161.714	466.929	118.429	170	2	168	6.07143	0.0714286	6	67	27	40	2.39286	0.964286	1.42857	851	220	631	30.3929	7.85714	22.5357	28
GJ1	8	+ve	Ratio4	1	4	Inactive	48705	12	11	11	771.417	1446.08	268.083	103.5	374.5	28	3	25	2.33333	0.25	2.08333	15	11	4	1.25	0.916667	0.333333	408	26	382	34	2.16667	31.8333	12
GJ2	8	+ve	Ratio4	1	8	Inactive	71105	19	18	18	397.105	1596.11	439.737	101.053	476.211	77	4	73	4.05263	0.210526	3.84211	23	18	5	1.21053	0.947368	0.263158	0	0	0	0	0	0	19
GJ3	8	WT	Ratio4	1	6	Inactive	54205	13	12	12	916.846	1258.23	880.077	104.154	73.0769	33	2	31	2.53846	0.153846	2.38462	63	12	51	4.84615	0.923077	3.92308	407	47	360	31.3077	3.61538	27.6923	13
GG1	8	+ve	Ratio4	1	8	Inactive	59505	17	16	16	412.294	1733.29	316.529	91.0588	245.765	54	2	52	3.17647	0.117647	3.05882	19	16	3	1.11765	0.941176	0.176471	648	64	584	38.1176	3.76471	34.3529	17
GG2	8	+ve	Ratio4	1	6	Inactive	55705	15	14	14	453.333	1269.2	264.2	97.1333	612.067	44	1	43	2.93333	0.0666667	2.86667	16	14	2	1.06667	0.933333	0.133333	178	28	150	11.8667	1.86667	10	15
WT	10		Mean	1	9.3	#DIV/0!	93745.1	20.2	19.2	19.2	789.136	2078.78	766.361	147.268	216.32	102.4	2	100.4	4.19986	0.0934741	4.10639	65.2	19.2	46	3.4577	0.856198	2.6015	487.2	43.3	443.9	22.0847	2.02989	20.0548	20.2
Grb10	12		Mean	1	15.3333	#DIV/0!	125540	33.25	32.25	32.25	744.443	2738.26	443.593	149.593	410.216	388.083	8.75	379.333	7.45416	0.167198	7.28696	61.4167	32.25	29.1667	1.92664	0.958029	0.968608	644.75	84.9167	559.833	21.9587	2.43445	19.5242	33.25
			SE	0	1.33375	#DIV/0!	13687	2.91662	2.91662	2.91662	158.783	490.972	138.042	33.6923	71.0653	23.5142	0.537484	23.3577	0.670565	0.0225097	0.666821	14.3765	2.91662	13.3283	0.596986	0.0952394	0.615379	93.8615	9.86244	89.7368	3.54163	0.407823	3.33739	2.91662
			SE	0	3.59573	#DIV/0!	16244.5	7.11073	7.11073	7.11073	125.852	529.816	98.662	30.8674	52.0857	179.113	5.0304	174.665	1.79398	0.0571762	1.75315	12.3659	7.11073	9.96876	0.29723	0.00606109	0.295475	134.488	27.0453	123.532	4.03469	0.610747	3.76042	7.11073

## Sheet: PR-FR2
Grb10 - Progressive Ratio									Reward is 1s: 20ul
												All latencines are in csecs
			PR	FR		Session	Session				Latency to	To complete	Between	Latency to	Eating	Nose Pokes			Nose Pokes/trial			Panel Pushes			Panel Pushes/trial			Beam breaks			Beam breaks/trials
Subject	Session	Gtype	Phase	Start	End	Ending	Duration	Trials	Rewards	Collections	First NP	FR	NPs	collect reward	Duration	Total	Eating	Stim on	Total	Eating	Stim on	Total	Eating	Stim on	Total	Eating	Stim on	Total	Eating	Stim on	Total	Eating	Stim on
1ST FR2
GB0	9	WT	Ratio2	1	16	Inactive	98905	17	16	16	1164.88	3328.29	721.235	164.824	107.706	118	1	117	6.94118	0.0588235	6.88235	94	16	78	5.52941	0.941176	4.58824	446	17	429	26.2353	1	25.2353	17
GB1	9	WT	Ratio2	1	12	Inactive	155305	13	12	12	1176.08	5428.08	3862.15	75.3846	381.538	65	0	65	5	0	5	25	12	13	1.92308	0.923077	1	496	15	481	38.1538	1.15385	37	13
GF0	9	WT	Ratio2	1	10	Inactive	58005	11	10	10	755.727	1498.09	1379.91	133.455	88.1818	47	0	47	4.27273	0	4.27273	48	10	38	4.36364	0.909091	3.45455	322	19	303	29.2727	1.72727	27.5455	11
GF1	9	WT	Ratio2	1	12	Inactive	75405	13	12	12	748.385	2178.31	1039.54	115.846	611.077	74	2	72	5.69231	0.153846	5.53846	27	12	15	2.07692	0.923077	1.15385	375	24	351	28.8462	1.84615	27	13
GC0	9	+ve	Ratio2	1	18	Inactive	103005	19	18	18	784.158	2851.58	281.789	115.421	676.737	148	0	148	7.78947	0	7.78947	52	18	34	2.73684	0.947368	1.78947	0	0	0	0	0	0	19
GC1	9	WT	Ratio2	1	18	Inactive	121605	20	19	19	1319.6	4357.9	277.4	200.15	13.6	165	0	165	8.25	0	8.25	146	19	127	7.3	0.95	6.35	548	63	485	27.4	3.15	24.25	20
GC2	9	+ve	Ratio2	1	18	Timed-out	180010	19	18	18	1896.37	8007.21	1021.21	200.947	306.737	158	1	157	8.31579	0.0526316	8.26316	213	18	195	11.2105	0.947368	10.2632	802	73	729	42.2105	3.84211	38.3684	19
GC3	9	+ve	Ratio2	1	20	Timed-out	180011	22	21	21	626.091	5762.59	1824.77	102.818	700.864	215	4	211	9.77273	0.181818	9.59091	59	21	38	2.68182	0.954545	1.72727	866	18	848	39.3636	0.818182	38.5455	22
GE0	9	+ve	Ratio2	1	24	Timed-out	180005	26	25	25	806.269	5197.15	1592.85	188.423	129.154	313	3	310	12.0385	0.115385	11.9231	101	25	76	3.88462	0.961538	2.92308	972	34	938	37.3846	1.30769	36.0769	26
GE2	9	WT	Ratio2	1	22	Inactive	103705	24	23	23	440.25	1598.54	1409.96	279	83.8333	256	0	256	10.6667	0	10.6667	91	23	68	3.79167	0.958333	2.83333	888	43	845	37	1.79167	35.2083	24
GE3	9	+ve	Ratio2	1	68	Timed-out	180007	69	68	68	514.029	1369.86	251.377	102.971	472.116	2307	59	2248	33.4348	0.855072	32.5797	105	68	37	1.52174	0.985507	0.536232	1713	160	1553	24.8261	2.31884	22.5072	69
GK1	9	WT	Ratio2	1	8	Inactive	43705	9	8	8	383.222	711.889	448	112.111	781	32	0	32	3.55556	0	3.55556	13	8	5	1.44444	0.888889	0.555556	0	0	0	0	0	0	9
GK3	9	+ve	Ratio2	1	14	Inactive	119805	16	15	15	772.875	4661.81	1105.56	123.25	436	109	0	109	6.8125	0	6.8125	21	15	6	1.3125	0.9375	0.375	540	59	481	33.75	3.6875	30.0625	16
GK4	9	+ve	Ratio2	1	60	Timed-out	180010	61	60	60	870.82	2179.39	37.2623	87.5738	632.984	1761	17	1744	28.8689	0.278689	28.5902	88	60	28	1.44262	0.983607	0.459016	493	161	332	8.08197	2.63934	5.44262	61
GA0	9	WT	Ratio2	1	24	Timed-out	180004	25	24	24	1700.16	5396.68	904.28	170.64	272.6	276	0	276	11.04	0	11.04	130	24	106	5.2	0.96	4.24	544	31	513	21.76	1.24	20.52	25
GA1	9	WT	Ratio2	1	18	Timed-out	180004	19	18	18	1083.58	7442.26	1089.26	91.5263	643.158	156	0	156	8.21053	0	8.21053	46	18	28	2.42105	0.947368	1.47368	954	27	927	50.2105	1.42105	48.7895	19
GA2	9	+ve	Ratio2	1	20	Inactive	123504	22	21	21	833.955	3354.36	573.682	527.545	74.5909	219	2	217	9.95455	0.0909091	9.86364	75	21	54	3.40909	0.954545	2.45455	528	40	488	24	1.81818	22.1818	22
GJ1	9	+ve	Ratio2	1	8	Inactive	70604	10	9	9	2790	3631	451.3	101.4	416.3	40	0	40	4	0	4	18	9	9	1.8	0.9	0.9	517	25	492	51.7	2.5	49.2	10
GJ2	9	+ve	Ratio2	1	14	Inactive	118504	16	15	15	905.562	4602.69	833.875	104.812	540.375	110	2	108	6.875	0.125	6.75	29	15	14	1.8125	0.9375	0.875	0	0	0	0	0	0	16
GJ3	9	WT	Ratio2	1	6	Inactive	81404	8	7	7	2515.75	6228.12	1019.12	346.375	56	23	0	23	2.875	0	2.875	29	7	22	3.625	0.875	2.75	567	26	541	70.875	3.25	67.625	8
GG1	9	+ve	Ratio2	1	10	Inactive	72704	11	10	10	779.182	1275.18	2799.27	129	244.364	49	1	48	4.45455	0.0909091	4.36364	19	10	9	1.72727	0.909091	0.818182	632	20	612	57.4545	1.81818	55.6364	11
GG2	9	+ve	Ratio2	1	8	Inactive	44804	9	8	8	361.556	846.111	878.889	86.6667	505.222	33	0	33	3.66667	0	3.66667	11	8	3	1.22222	0.888889	0.333333	70	12	58	7.77778	1.33333	6.44444	9
WT	10		Mean	1	14.6	#DIV/0!	109805	15.9	14.9	14.9	1128.76	3816.82	1215.09	168.931	303.869	121.2	0.3	120.9	6.6504	0.021267	6.62913	64.9	14.9	50	3.76752	0.927601	2.83992	514	26.5	487.5	32.9754	1.658	31.3174	15.9
Grb10	12		Mean	1	23.5	#DIV/0!	129414	25	24	24	995.072	3644.91	970.987	155.902	427.954	455.167	7.41667	447.75	11.3319	0.149201	11.1827	65.9167	24	41.9167	2.89681	0.942288	1.95452	594.417	50.1667	544.25	27.2124	1.84028	25.3721	25
			SE	0	1.8868	#DIV/0!	15370.9	1.90584	1.90584	1.90584	200.165	724.219	315.618	27.2118	89.6456	28.629	0.213437	28.6676	0.904329	0.0158486	0.906067	14.906	1.90584	13.4181	0.591426	0.00926162	0.587239	85.8726	5.38774	82.884	5.86598	0.307057	5.66482	1.90584
			SE	0	5.66823	#DIV/0!	14453.8	5.61519	5.61519	5.61519	195.179	611.516	226.95	35.3871	59.1426	216.818	4.8811	212.348	2.78341	0.0686989	2.72341	16.5367	5.61519	15.2725	0.795319	0.00874099	0.794109	138.098	16.1385	128.729	5.69008	0.359733	5.52134	5.61519
2ND FR2
GB0	10	WT	Ratio2	1	14	Inactive	151405	16	15	15	1443.69	6947.88	607.562	337.875	125.938	105	2	103	6.5625	0.125	6.4375	133	15	118	8.3125	0.9375	7.375	731	28	703	45.6875	1.75	43.9375	16
GB1	10	WT	Ratio2	1	10	Inactive	83605	12	11	11	1129.75	2287.08	1861.75	94.4167	421.583	58	0	58	4.83333	0	4.83333	16	11	5	1.33333	0.916667	0.416667	308	18	290	25.6667	1.5	24.1667	12
GF0	10	WT	Ratio2	1	12	Inactive	65905	13	12	12	564	2924	329.615	117.923	142	62	0	62	4.76923	0	4.76923	41	12	29	3.15385	0.923077	2.23077	369	28	341	28.3846	2.15385	26.2308	13
GF1	10	WT	Ratio2	1	12	Inactive	60005	13	12	12	279.308	1237.85	953	113.308	546.462	74	4	70	5.69231	0.307692	5.38462	17	12	5	1.30769	0.923077	0.384615	347	26	321	26.6923	2	24.6923	13
GC0	10	+ve	Ratio2	1	14	Inactive	89105	14	13	13	360.143	3099.29	1073.29	105.786	658.214	94	0	94	6.71429	0	6.71429	44	13	31	3.14286	0.928571	2.21429	0	0	0	0	0	0	14
GC1	10	WT	Ratio2	1	14	Inactive	107205	16	15	15	2192.06	3250.94	916.25	175.25	15.5	109	0	109	6.8125	0	6.8125	104	15	89	6.5	0.9375	5.5625	354	50	304	22.125	3.125	19	16
GC2	10	+ve	Ratio2	1	16	Timed-out	180010	17	16	16	2037.65	8519.06	1679.71	217.471	310.294	123	0	123	7.23529	0	7.23529	94	16	78	5.52941	0.941176	4.58824	979	68	911	57.5882	4	53.5882	17
GC3	10	+ve	Ratio2	1	18	Timed-out	180011	19	18	18	797.316	5739.32	2280.16	109.737	1290.53	156	7	149	8.21053	0.368421	7.84211	56	18	38	2.94737	0.947368	2	742	18	724	39.0526	0.947368	38.1053	19
GE0	10	+ve	Ratio2	1	30	Timed-out	180005	31	30	30	833.387	4122.81	876.161	155.323	165	437	3	434	14.0968	0.0967742	14	149	30	119	4.80645	0.967742	3.83871	905	38	867	29.1935	1.22581	27.9677	31
GE2	10	WT	Ratio2	1	22	Inactive	130605	24	23	23	800.083	1347.04	2516.12	219	97.8333	257	0	257	10.7083	0	10.7083	94	23	71	3.91667	0.958333	2.95833	1099	41	1058	45.7917	1.70833	44.0833	24
GE3	10	+ve	Ratio2	1	50	Inactive	102805	51	50	50	449.98	1065.27	22.7451	83.2353	384.451	1229	27	1202	24.098	0.529412	23.5686	90	50	40	1.76471	0.980392	0.784314	1267	198	1069	24.8431	3.88235	20.9608	51
GK1	10	WT	Ratio2	1	6	Inactive	40305	8	7	7	512.5	1059.75	136.125	92.25	759.625	20	0	20	2.5	0	2.5	8	7	1	1	0.875	0.125	0	0	0	0	0	0	8
GK3	10	+ve	Ratio2	1	18	Timed-out	180009	19	18	18	1321.95	5644.63	2832.32	157.737	486.053	161	0	161	8.47368	0	8.47368	47	18	29	2.47368	0.947368	1.52632	788	62	726	41.4737	3.26316	38.2105	19
GK4	10	+ve	Ratio2	1	46	Timed-out	180010	48	48	48	725.729	1512.81	26.2708	88.8542	2107.85	1116	10	1106	23.25	0.208333	23.0417	50	48	2	1.04167	1	0.0416667	206	113	93	4.29167	2.35417	1.9375	48
GA0	10	WT	Ratio2	1	28	Inactive	110305	30	29	29	1092.9	1883.77	335.6	167.433	246.8	406	2	404	13.5333	0.0666667	13.4667	68	29	39	2.26667	0.966667	1.3	316	25	291	10.5333	0.833333	9.7	30
GA1	10	WT	Ratio2	1	18	Timed-out	180006	20	19	19	531.9	6468.3	2137.95	95.5	551.9	174	1	173	8.7	0.05	8.65	30	19	11	1.5	0.95	0.55	1163	26	1137	58.15	1.3	56.85	20
GA2	10	+ve	Ratio2	1	20	Inactive	86205	21	20	20	550.476	1546.86	925.381	424.524	63.5714	202	1	201	9.61905	0.047619	9.57143	64	20	44	3.04762	0.952381	2.09524	397	72	325	18.9048	3.42857	15.4762	21
GJ1	10	+ve	Ratio2	1	10	Inactive	48905	11	10	10	593.182	1649.91	217.182	96.2727	383.455	44	1	43	4	0.0909091	3.90909	14	10	4	1.27273	0.909091	0.363636	379	50	329	34.4545	4.54545	29.9091	11
GJ2	10	+ve	Ratio2	1	10	Inactive	59805	11	10	10	879	2615.82	331.636	93.8182	487.818	43	1	42	3.90909	0.0909091	3.81818	20	10	10	1.81818	0.909091	0.909091	0	0	0	0	0	0	11
GJ3	10	WT	Ratio2	1	10	Inactive	42405	11	10	10	890.364	1227.55	108.636	104.364	53.1818	43	0	43	3.90909	0	3.90909	49	10	39	4.45455	0.909091	3.54545	351	31	320	31.9091	2.81818	29.0909	11
GG1	10	+ve	Ratio2	1	8	Inactive	35705	10	9	9	332.5	566.4	221.9	85.2	264.5	40	0	40	4	0	4	12	9	3	1.2	0.9	0.3	365	43	322	36.5	4.3	32.2	10
GG2	10	+ve	Ratio2	1	10	Inactive	57905	11	10	10	653	1807	256.455	92.6364	899.545	44	1	43	4	0.0909091	3.90909	13	10	3	1.18182	0.909091	0.272727	105	21	84	9.54545	1.90909	7.63636	11
WT	10		Mean	1	14.6	#DIV/0!	97175.1	16.3	15.3	15.3	943.655	2863.41	990.261	151.732	296.082	130.8	0.9	129.9	6.80206	0.0549359	6.74713	56	15.3	40.7	3.37453	0.929691	2.44483	503.8	27.3	476.5	29.494	1.71887	27.7751	16.3
Grb10	12		Mean	1	20.8333	#DIV/0!	115040	21.9167	21	21	794.526	3157.43	895.266	142.549	625.107	307.417	4.25	303.167	9.80056	0.126941	9.67362	54.4167	21	33.4167	2.51887	0.941023	1.57785	511.083	56.9167	454.167	24.654	2.488	22.166	21.9167
			SE	0	2.04505	#DIV/0!	14895.9	2.10317	2.10317	2.10317	177.321	683.088	277.491	24.6807	81.0284	37.6996	0.433333	37.6092	1.05591	0.0311028	1.05456	13.4148	2.10317	12.6386	0.778025	0.00842918	0.775943	118.152	4.1608	116.368	5.43883	0.287074	5.34825	2.10317
			SE	0	4.05611	#DIV/0!	17351.5	4.09445	4.14327	4.14327	137.011	692.567	267.902	28.1558	165.795	121.08	2.26008	119.12	2.05942	0.0478692	2.02809	11.803	4.14327	10.2117	0.421692	0.00906566	0.41991	120.218	15.8852	111.249	5.31115	0.476194	5.03195	4.09445
3RD FR2
GB0	11	WT	Ratio2	1	14	Inactive	134005	15	14	14	1207.8	3867.07	2912	204.267	50.7333	99	1	98	6.6	0.0666667	6.53333	97	14	83	6.46667	0.933333	5.53333	729	20	709	48.6	1.33333	47.2667	15
GB1	11	WT	Ratio2	1	8	Inactive	53605	10	9	9	440.5	1221.6	1006.2	75.9	616.9	42	1	41	4.2	0.1	4.1	12	9	3	1.2	0.9	0.3	166	10	156	16.6	1	15.6	10
GF0	11	WT	Ratio2	1	10	Inactive	42705	11	10	10	503.818	1017.55	341.636	107.909	171.545	49	1	48	4.45455	0.0909091	4.36364	25	10	15	2.27273	0.909091	1.36364	197	18	179	17.9091	1.63636	16.2727	11
GF1	11	WT	Ratio2	1	16	Inactive	141105	17	16	16	770.294	4670.35	1468.35	106.529	622	120	1	119	7.05882	0.0588235	7	33	16	17	1.94118	0.941176	1	557	38	519	32.7647	2.23529	30.5294	17
GC0	11	+ve	Ratio2	1	14	Inactive	73005	15	14	14	462.2	1771.07	778.533	99.2	707.467	91	0	91	6.06667	0	6.06667	20	14	6	1.33333	0.933333	0.4	0	0	0	0	0	0	15
GC1	11	WT	Ratio2	1	22	Inactive	119505	24	23	23	725.583	3808.46	208.292	132.125	32.375	246	2	244	10.25	0.0833333	10.1667	197	23	174	8.20833	0.958333	7.25	729	96	633	30.375	4	26.375	24
GC2	11	+ve	Ratio2	1	14	Inactive	78005	16	15	15	692.062	2794.69	213.625	170.188	315.75	102	0	102	6.375	0	6.375	111	15	96	6.9375	0.9375	6	609	56	553	38.0625	3.5	34.5625	16
GC3	11	+ve	Ratio2	1	24	Timed-out	180011	26	25	25	515.615	2660.31	3097.65	86.0769	1070.58	305	4	301	11.7308	0.153846	11.5769	79	25	54	3.03846	0.961538	2.07692	763	24	739	29.3462	0.923077	28.4231	26
GE0	11	+ve	Ratio2	1	30	Timed-out	180005	32	31	31	779.656	2337.56	2863.78	143.562	170.031	471	4	467	14.7188	0.125	14.5938	154	31	123	4.8125	0.96875	3.84375	950	37	913	29.6875	1.15625	28.5312	32
GE2	11	WT	Ratio2	1	24	Inactive	102405	26	25	25	388.846	1288.65	1359.5	292.231	102.692	311	5	306	11.9615	0.192308	11.7692	97	25	72	3.73077	0.961538	2.76923	748	46	702	28.7692	1.76923	27	26
GE3	11	+ve	Ratio2	1	60	Inactive	172605	61	60	60	733.082	1968.41	29.1475	80.541	380.016	1763	21	1742	28.9016	0.344262	28.5574	105	60	45	1.72131	0.983607	0.737705	1968	113	1855	32.2623	1.85246	30.4098	61
GK1	11	WT	Ratio2	1	10	Inactive	68805	12	11	11	2081	1013.75	138.333	96	648.667	59	1	58	4.91667	0.0833333	4.83333	16	11	5	1.33333	0.916667	0.416667	0	0	0	0	0	0	12
GK3	11	+ve	Ratio2	1	16	Inactive	111805	17	16	16	822.765	3484.06	1204.47	133.824	487.647	126	1	125	7.41176	0.0588235	7.35294	19	16	3	1.11765	0.941176	0.176471	343	52	291	20.1765	3.05882	17.1176	17
GK4	11	+ve	Ratio2	1	56	Timed-out	180011	58	57	57	938.466	2063.62	51.1724	94.2414	895.828	1619	13	1606	27.9138	0.224138	27.6897	61	57	4	1.05172	0.982759	0.0689655	250	126	124	4.31034	2.17241	2.13793	58
GA0	11	WT	Ratio2	1	34	Timed-out	180005	35	34	34	1769.26	2055.74	1780.14	124.971	340.829	579	1	578	16.5429	0.0285714	16.5143	94	34	60	2.68571	0.971429	1.71429	696	33	663	19.8857	0.942857	18.9429	35
GA1	11	WT	Ratio2	1	20	Timed-out	180005	22	21	21	770.636	6004.14	1508.91	92.6364	651.864	221	2	219	10.0455	0.0909091	9.95455	40	21	19	1.81818	0.954545	0.863636	907	21	886	41.2273	0.954545	40.2727	22
GA2	11	+ve	Ratio2	1	24	Inactive	115805	25	24	24	845.84	2611.68	578.56	419.72	84.08	270	2	268	10.8	0.08	10.72	90	24	66	3.6	0.96	2.64	461	44	417	18.44	1.76	16.68	25
GJ1	11	+ve	Ratio2	1	8	Inactive	45505	10	9	9	452.9	1625.9	281.5	88.3	314.8	36	0	36	3.6	0	3.6	13	9	4	1.3	0.9	0.4	329	17	312	32.9	1.7	31.2	10
GJ2	11	+ve	Ratio2	1	12	Inactive	46905	13	12	12	352.692	884.308	248.692	92.5385	543.692	70	0	70	5.38462	0	5.38462	19	12	7	1.46154	0.923077	0.538462	0	0	0	0	0	0	13
GJ3	11	WT	Ratio2	1	10	Inactive	74305	11	10	10	305.545	668	3596.64	94.1818	185.545	52	1	51	4.72727	0.0909091	4.63636	41	10	31	3.72727	0.909091	2.81818	605	33	572	55	3	52	11
GG1	11	+ve	Ratio2	1	10	Inactive	73205	12	11	11	941.333	2320.75	876.167	83	276.5	60	3	57	5	0.25	4.75	13	11	2	1.08333	0.916667	0.166667	591	44	547	49.25	3.66667	45.5833	12
GG2	11	+ve	Ratio2	1	10	Inactive	59205	11	10	10	810.091	1599	478.455	90.9091	918.364	48	1	47	4.36364	0.0909091	4.27273	16	10	6	1.45455	0.909091	0.545455	77	12	65	7	1.09091	5.90909	11
WT	10		Mean	1	16.8	#DIV/0!	109645	18.3	17.3	17.3	896.328	2561.53	1432	132.675	342.315	177.8	1.6	176.2	8.07572	0.0885763	7.98714	65.2	17.3	47.9	3.33842	0.93552	2.4029	533.4	31.5	501.9	29.1131	1.68716	27.4259	18.3
Grb10	12		Mean	1	23.1667	#DIV/0!	109673	24.6667	23.6667	23.6667	695.559	2176.78	891.813	131.842	513.729	413.417	4.08333	409.333	11.0222	0.110582	10.9116	58.3333	23.6667	34.6667	2.40932	0.943125	1.4662	528.417	43.75	484.667	21.7863	1.74005	20.0462	24.6667
			SE	0	2.60256	#DIV/0!	15695.8	2.60789	2.60789	2.60789	191.245	592.493	358.252	20.9744	84.0327	53.7217	0.4	53.5898	1.28209	0.0133032	1.28296	18.0578	2.60789	16.6249	0.73201	0.00809643	0.729229	95.8549	8.36428	91.5681	5.1924	0.363886	5.01319	2.60789
			SE	0	5.07793	#DIV/0!	15841.5	5.08464	5.08464	5.08464	57.9355	196.348	299.382	27.4128	91.8898	176.515	1.86051	174.721	2.53144	0.032791	2.50708	14.0364	5.08464	12.1189	0.536787	0.00813774	0.53496	156.525	11.6014	150.313	4.65404	0.350705	4.4219	5.08464

## Sheet: PR-CRF (2)
Grb10 - Progressive Ratio									Reward is 1s: 20ul
												All latencines are in csecs
			PR	FR		Session	Session				Latency to	To complete	Between	Latency to	Eating	Nose Pokes			Nose Pokes/trial			Panel Pushes			Panel Pushes/trial			Beam breaks			Beam breaks/trials
Subject	Session	Gtype	Phase	Start	End	Ending	Duration	Trials	Rewards	Collections	First NP	FR	NPs	collect reward	Duration	Total	Eating	Stim on	Total	Eating	Stim on	Total	Eating	Stim on	Total	Eating	Stim on	Total	Eating	Stim on	Total	Eating	Stim on
1ST CRF
GB0	12	WT	Single	1	FR1	Timed-out	180005	78	77	77	1683.31	1683.31	not recorded	199.513	137.564	85	8	77	1.08974	0.102564	0.987179	191	77	114	2.44872	0.987179	1.46154	901	84	817	11.5513	1.07692	10.4744	78
GB1	12	WT	Single	1	FR1	Inactive	95205	54	53	53	650.222	650.222	not recorded	104.259	549.056	61	8	53	1.12963	0.148148	0.981481	54	53	1	1	0.981481	0.0185185	407	77	330	7.53704	1.42593	6.11111	54
GF0	12	WT	Single	1	FR1	Inactive	49305	29	28	28	475.241	475.241	not recorded	142.793	242.724	36	8	28	1.24138	0.275862	0.965517	67	28	39	2.31034	0.965517	1.34483	278	45	233	9.58621	1.55172	8.03448	29
GF1	12	WT	Single	1	FR1	Timed-out	180006	69	68	68	1796.93	1796.93	not recorded	302.232	474.043	74	6	68	1.07246	0.0869565	0.985507	73	68	5	1.05797	0.985507	0.0724638	871	217	654	12.6232	3.14493	9.47826	69
GC0	12	+ve	Single	1	FR1	Inactive	94205	60	59	59	402.483	402.483	not recorded	168.2	593.933	66	7	59	1.1	0.116667	0.983333	65	59	6	1.08333	0.983333	0.1	0	0	0	0	0	0	60
GC1	12	WT	Single	1	FR1	Timed-out	180008	59	58	58	1998.07	1998.07	not recorded	959.373	26.6949	71	13	58	1.20339	0.220339	0.983051	219	58	161	3.71186	0.983051	2.72881	981	365	616	16.6271	6.18644	10.4407	59
GC2	12	+ve	Single	1	FR1	Timed-out	180009	87	87	86	1278.23	1278.23	not recorded	393.46	319.989	108	21	87	1.24138	0.241379	1	186	86	100	2.13793	0.988506	1.14943	1256	518	738	14.4368	5.95402	8.48276	87
GC3	12	+ve	Single	1	FR1	Timed-out	180010	85	84	84	1111.29	1111.29	not recorded	220.859	646	111	27	84	1.30588	0.317647	0.988235	116	84	32	1.36471	0.988235	0.376471	644	129	515	7.57647	1.51765	6.05882	85
GE0	12	+ve	Single	1	FR1	Trials	79640	100	100	100	500.78	500.78	not recorded	149.35	142.05	113	13	100	1.13	0.13	1	378	100	278	3.78	1	2.78	344	111	233	3.44	1.11	2.33	100
GE2	12	WT	Single	1	FR1	Trials	161464	100	100	100	1171.02	1171.02	not recorded	344.05	96.08	125	25	100	1.25	0.25	1	201	100	101	2.01	1	1.01	1437	295	1142	14.37	2.95	11.42	100
GE3	12	+ve	Single	1	FR1	Trials	44769	100	100	100	81.28	81.28	not recorded	58.94	303.02	129	29	100	1.29	0.29	1	103	100	3	1.03	1	0.03	482	204	278	4.82	2.04	2.78	100
GK1	12	WT	Single	1	FR1	Inactive	63205	39	38	38	202.128	202.128	not recorded	152.795	632.128	41	3	38	1.05128	0.0769231	0.974359	40	38	2	1.02564	0.974359	0.0512821	0	0	0	0	0	0	39
GK3	12	+ve	Single	1	FR1	Trials	95349	100	100	100	406.2	406.2	not recorded	150.09	388.88	111	11	100	1.11	0.11	1	104	100	4	1.04	1	0.04	516	260	256	5.16	2.6	2.56	100
GK4	12	+ve	Single	1	FR1	Trials	127543	100	100	100	357.51	357.51	not recorded	90.3	797.13	116	16	100	1.16	0.16	1	100	100	0	1	1	0	394	155	239	3.94	1.55	2.39	100
GA0	12	WT	Single	1	FR1	Timed-out	180005	99	98	98	1195.77	1195.77	not recorded	273.162	330.354	111	13	98	1.12121	0.131313	0.989899	124	98	26	1.25253	0.989899	0.262626	622	155	467	6.28283	1.56566	4.71717	99
GA1	12	WT	Single	1	FR1	Timed-out	180005	88	88	87	1094.89	1094.89	not recorded	501.341	385.716	109	21	88	1.23864	0.238636	1	96	87	9	1.09091	0.988636	0.102273	1128	431	697	12.8182	4.89773	7.92045	88
GA2	12	+ve	Single	1	FR1	Inactive	106405	71	70	70	574.648	574.648	not recorded	501.465	74.3803	94	24	70	1.32394	0.338028	0.985915	164	70	94	2.30986	0.985915	1.32394	917	482	435	12.9155	6.78873	6.12676	71
GJ1	12	+ve	Single	1	FR1	Inactive	65505	15	14	14	627.133	627.133	not recorded	2059	67.6	14	0	14	0.933333	0	0.933333	27	14	13	1.8	0.933333	0.866667	501	273	228	33.4	18.2	15.2	15
GJ2	12	+ve	Single	1	FR1	Inactive	90405	47	46	46	597.106	597.106	not recorded	127.936	670.979	52	6	46	1.10638	0.12766	0.978723	51	46	5	1.08511	0.978723	0.106383	0	0	0	0	0	0	47
GJ3	12	WT	Single	1	FR1	Timed-out	180009	76	75	75	1470.25	1470.25	not recorded	429.25	165.526	89	14	75	1.17105	0.184211	0.986842	160	75	85	2.10526	0.986842	1.11842	1332	381	951	17.5263	5.01316	12.5132	76
GG1	12	+ve	Single	1	FR1	Inactive	69105	46	45	45	494.543	494.543	not recorded	132.543	345.217	59	14	45	1.28261	0.304348	0.978261	46	45	1	1	0.978261	0.0217391	554	173	381	12.0435	3.76087	8.28261	46
GG2	12	+ve	Single	1	FR1	Inactive	97305	35	34	34	858.857	858.857	not recorded	127.143	1069.14	36	2	34	1.02857	0.0571429	0.971429	37	34	3	1.05714	0.971429	0.0857143	249	49	200	7.11429	1.4	5.71429	35
WT	10		Mean	1	#DIV/0!	#DIV/0!	144922	69.1	68.3	68.2	1173.78	1173.78	#DIV/0!	340.877	303.989	80.2	11.9	68.3	1.15688	0.171495	0.985384	122.5	68.2	54.3	1.80132	0.984247	0.817076	795.7	205	590.7	10.8922	2.78125	8.11097	69.1
Grb10	12		Mean	1	#DIV/0!	#DIV/0!	102521	70.5	69.9167	69.8333	607.505	607.505	#DIV/0!	348.274	451.527	84.0833	14.1667	69.9167	1.16768	0.182739	0.984936	114.75	69.8333	44.9167	1.55734	0.983978	0.573362	488.083	196.167	291.917	8.73721	3.74344	4.99377	70.5
			SE	0	#DIV/0!	#DIV/0!	16980.8	7.58427	7.65804	7.63006	186.433	186.433	#DIV/0!	79.7753	64.5296	9.34975	2.16256	7.65804	0.0234896	0.0228795	0.00331649	20.8983	7.63006	18.0019	0.280209	0.00293247	0.280348	146.924	49.1083	108.579	1.66328	0.63843	1.17643	7.58427
			SE	0	#DIV/0!	#DIV/0!	12088.8	8.51336	8.6335	8.6189	95.9223	95.9223	#DIV/0!	159.873	89.067	10.7312	2.76568	8.6335	0.0353054	0.0322401	0.00555787	27.837	8.6189	23.5486	0.243156	0.00540222	0.242805	101.747	48.2994	59.5364	2.61841	1.45013	1.2452	8.51336
2ND CRF
GB0	13	WT	Single	1	FR1	Timed-out	180005	97	97	96	1092.74	1092.74	not recorded	639.268	117.753	105	8	97	1.08247	0.0824742	1	155	96	59	1.59794	0.989691	0.608247	1064	397	667	10.9691	4.09278	6.87629	97
GB1	13	WT	Single	1	FR1	Inactive	104905	62	61	61	722.387	722.387	not recorded	111.435	462.758	71	10	61	1.14516	0.16129	0.983871	62	61	1	1	0.983871	0.016129	397	77	320	6.40323	1.24194	5.16129	62
GF0	13	WT	Single	1	FR1	Inactive	70705	56	55	55	324	324	not recorded	138.25	362.982	59	4	55	1.05357	0.0714286	0.982143	88	55	33	1.57143	0.982143	0.589286	555	165	390	9.91071	2.94643	6.96429	56
GF1	13	WT	Single	1	FR1	Timed-out	180006	51	50	50	2514.31	2514.31	not recorded	443.059	510.725	61	11	50	1.19608	0.215686	0.980392	62	50	12	1.21569	0.980392	0.235294	904	182	722	17.7255	3.56863	14.1569	51
GC0	13	+ve	Single	1	FR1	Inactive	120605	88	87	87	487.523	487.523	not recorded	110.807	491.852	92	5	87	1.04545	0.0568182	0.988636	94	87	7	1.06818	0.988636	0.0795455	0	0	0	0	0	0	88
GC1	13	WT	Single	1	FR1	Timed-out	180008	74	73	73	2014.54	2014.54	not recorded	368.703	38.8243	78	5	73	1.05405	0.0675676	0.986486	276	73	203	3.72973	0.986486	2.74324	1058	316	742	14.2973	4.27027	10.027	74
GC2	13	+ve	Single	1	FR1	Timed-out	180009	97	97	96	1121.47	1121.47	not recorded	401.629	295.34	128	31	97	1.31959	0.319588	1	118	96	22	1.21649	0.989691	0.226804	1354	575	779	13.9588	5.92784	8.03093	97
GC3	13	+ve	Single	1	FR1	Timed-out	180010	92	91	91	889.522	889.522	not recorded	560.25	457.859	136	45	91	1.47826	0.48913	0.98913	99	91	8	1.07609	0.98913	0.0869565	794	328	466	8.63043	3.56522	5.06522	92
GE0	13	+ve	Single	1	FR1	Trials	72679	100	100	100	400.96	400.96	not recorded	181.41	139.66	119	19	100	1.19	0.19	1	235	100	135	2.35	1	1.35	351	112	239	3.51	1.12	2.39	100
GE2	13	WT	Single	1	FR1	Trials	78578	100	100	100	413.54	413.54	not recorded	199.63	169.3	110	10	100	1.1	0.1	1	136	100	36	1.36	1	0.36	12	0	12	0.12	0	0.12	100
GE3	13	+ve	Single	1	FR1	Trials	64731	100	100	100	98.28	98.28	not recorded	60.76	483.8	114	14	100	1.14	0.14	1	102	100	2	1.02	1	0.02	401	165	236	4.01	1.65	2.36	100
GK1	13	WT	Single	1	FR1	Inactive	52905	42	41	41	137.048	137.048	not recorded	101.548	435.19	46	5	41	1.09524	0.119048	0.97619	44	41	3	1.04762	0.97619	0.0714286	0	0	0	0	0	0	42
GK3	13	+ve	Single	1	FR1	Inactive	123205	100	99	99	377.59	377.59	not recorded	295.91	317.04	120	21	99	1.2	0.21	0.99	102	99	3	1.02	0.99	0.03	696	380	316	6.96	3.8	3.16	100
GK4	13	+ve	Single	1	FR1	Trials	81822	100	100	100	210.08	210.08	not recorded	76.87	523.43	127	27	100	1.27	0.27	1	100	100	0	1	1	0	341	160	181	3.41	1.6	1.81	100
GA0	13	WT	Single	1	FR1	Timed-out	180005	96	95	95	1369.85	1369.85	not recorded	218.656	257.094	104	9	95	1.08333	0.09375	0.989583	132	95	37	1.375	0.989583	0.385417	747	148	599	7.78125	1.54167	6.23958	96
GA1	13	WT	Single	1	FR1	Timed-out	180005	98	98	97	1000.66	1000.66	not recorded	325.704	334.286	119	21	98	1.21429	0.214286	1	106	97	9	1.08163	0.989796	0.0918367	1171	454	717	11.949	4.63265	7.31633	98
GA2	13	+ve	Single	1	FR1	Inactive	177905	93	92	92	890.914	890.914	not recorded	683.495	77.8065	114	22	92	1.22581	0.236559	0.989247	207	92	115	2.22581	0.989247	1.23656	1342	739	603	14.4301	7.94624	6.48387	93
GJ1	13	+ve	Single	1	FR1	Inactive	48505	22	21	21	488.091	488.091	not recorded	101.273	495.364	21	0	21	0.954545	0	0.954545	24	21	3	1.09091	0.954545	0.136364	282	31	251	12.8182	1.40909	11.4091	22
GJ2	13	+ve	Single	1	FR1	Inactive	105105	53	52	52	897.17	897.17	not recorded	118.811	503.679	69	17	52	1.30189	0.320755	0.981132	54	52	2	1.01887	0.981132	0.0377358	0	0	0	0	0	0	53
GJ3	13	WT	Single	1	FR1	Timed-out	180009	71	70	70	1254.01	1254.01	not recorded	969.268	191.211	74	4	70	1.04225	0.056338	0.985915	103	70	33	1.4507	0.985915	0.464789	1338	612	726	18.8451	8.61972	10.2254	71
GG1	13	+ve	Single	1	FR1	Inactive	122505	58	58	57	1303.95	1303.95	not recorded	153.086	235.517	67	9	58	1.15517	0.155172	1	69	57	12	1.18966	0.982759	0.206897	1136	457	679	19.5862	7.87931	11.7069	58
GG2	13	+ve	Single	1	FR1	Inactive	108005	32	31	31	1777.28	1777.28	not recorded	223.812	603.5	44	13	31	1.375	0.40625	0.96875	35	31	4	1.09375	0.96875	0.125	252	53	199	7.875	1.65625	6.21875	32
WT	10		Mean	1	#DIV/0!	#DIV/0!	138713	74.7	74	73.8	1084.31	1084.31	#DIV/0!	351.552	288.012	82.7	8.7	74	1.10665	0.118187	0.988458	116.4	73.8	42.6	1.54297	0.986407	0.556567	724.6	235.1	489.5	9.80011	3.09141	6.7087	74.7
Grb10	12		Mean	1	#DIV/0!	#DIV/0!	115424	77.9167	77.3333	77.1667	745.236	745.236	#DIV/0!	247.343	385.404	95.9167	18.5833	77.3333	1.22131	0.232856	0.988453	103.25	77.1667	26.0833	1.28081	0.986158	0.294655	579.083	250	329.083	7.93239	3.04616	4.88623	77.9167
			SE	0	#DIV/0!	#DIV/0!	17313.5	6.90419	7.01902	6.9455	237.673	237.673	#DIV/0!	86.9282	50.0069	7.90787	1.60589	7.01902	0.0188854	0.0186717	0.00276434	21.0408	6.9455	18.744	0.252016	0.00206167	0.251844	149.201	64.428	92.8107	2.04452	0.819991	1.37577	6.90419
			SE	0	#DIV/0!	#DIV/0!	13070.2	8.30066	8.36147	8.36192	142.359	142.359	#DIV/0!	58.2875	48.4	10.7495	3.49991	8.36147	0.0410741	0.0403217	0.00413934	18.0475	8.36192	13.5033	0.137354	0.00385904	0.136371	139.232	70.5346	72.6726	1.78567	0.81386	1.15511	8.30066
3RD CRF
GB0	14	WT	Single	1	FR1	Inactive	119405	79	78	78	626.329	626.329	not recorded	451.19	125.886	87	9	78	1.10127	0.113924	0.987342	113	78	35	1.43038	0.987342	0.443038	584	218	366	7.39241	2.75949	4.63291	79
GB1	14	WT	Single	1	FR1	Inactive	107105	75	74	74	561.44	561.44	not recorded	102.013	437.68	77	3	74	1.02667	0.04	0.986667	75	74	1	1	0.986667	0.0133333	441	106	335	5.88	1.41333	4.46667	75
GF0	14	WT	Single	1	FR1	Inactive	96105	67	66	66	661.09	661.09	not recorded	121.94	289.09	70	4	66	1.04478	0.0597015	0.985075	129	66	63	1.92537	0.985075	0.940299	642	113	529	9.58209	1.68657	7.89552	67
GF1	14	WT	Single	1	FR1	Timed-out	180008	72	72	71	1719.68	1719.68	not recorded	318.972	445.514	88	16	72	1.22222	0.222222	1	77	71	6	1.06944	0.986111	0.0833333	854	241	613	11.8611	3.34722	8.51389	72
GC0	14	+ve	Single	1	FR1	Inactive	114605	89	88	88	566.888	566.888	not recorded	130.798	314.27	100	12	88	1.1236	0.134831	0.988764	103	88	15	1.1573	0.988764	0.168539	0	0	0	0	0	0	89
GC1	14	WT	Single	1	FR1	Inactive	128205	54	53	53	1586.15	1586.15	not recorded	285.111	47.1667	61	8	53	1.12963	0.148148	0.981481	188	53	135	3.48148	0.981481	2.5	623	190	433	11.537	3.51852	8.01852	54
GC2	14	+ve	Single	1	FR1	Trials	157079	100	100	100	818.16	818.16	not recorded	501.23	248.09	121	21	100	1.21	0.21	1	115	100	15	1.15	1	0.15	1210	581	629	12.1	5.81	6.29	100
GC3	14	+ve	Single	1	FR1	Trials	111534	100	100	100	340.77	340.77	not recorded	372.02	400.04	133	33	100	1.33	0.33	1	103	100	3	1.03	1	0.03	559	289	270	5.59	2.89	2.7	100
GE0	14	+ve	Single	1	FR1	Trials	69888	100	100	100	349.89	349.89	not recorded	115.34	228.79	119	19	100	1.19	0.19	1	179	100	79	1.79	1	0.79	357	116	241	3.57	1.16	2.41	100
GE2	14	WT	Single	1	FR1	Trials	58134	100	100	100	172.96	172.96	not recorded	301.08	100.78	131	31	100	1.31	0.31	1	117	100	17	1.17	1	0.17	678	358	320	6.78	3.58	3.2	100
GE3	14	+ve	Single	1	FR1	Trials	50479	100	100	100	65.73	65.73	not recorded	58.68	374.05	108	8	100	1.08	0.08	1	100	100	0	1	1	0	452	201	251	4.52	2.01	2.51	100
GK1	14	WT	Single	1	FR1	Inactive	59305	57	56	56	127.526	127.526	not recorded	110.526	381.158	65	9	56	1.14035	0.157895	0.982456	59	56	3	1.03509	0.982456	0.0526316	0	0	0	0	0	0	57
GK3	14	+ve	Single	1	FR1	Trials	109492	100	100	100	298.19	298.19	not recorded	541.66	247.41	109	9	100	1.09	0.09	1	104	100	4	1.04	1	0.04	900	559	341	9	5.59	3.41	100
GK4	14	+ve	Single	1	FR1	Trials	71545	100	100	100	131	131	not recorded	66.73	511.78	119	19	100	1.19	0.19	1	102	100	2	1.02	1	0.02	301	120	181	3.01	1.2	1.81	100
GA0	14	WT	Single	1	FR1	Inactive	152605	96	95	95	897.562	897.562	not recorded	122.927	313.198	110	15	95	1.14583	0.15625	0.989583	140	95	45	1.45833	0.989583	0.46875	573	115	458	5.96875	1.19792	4.77083	96
GA1	14	WT	Single	1	FR1	Trials	119264	100	100	100	673.7	673.7	not recorded	125.55	388.71	110	10	100	1.1	0.1	1	104	100	4	1.04	1	0.04	573	138	435	5.73	1.38	4.35	100
GA2	14	+ve	Single	1	FR1	Timed-out	180006	91	90	90	522.231	522.231	not recorded	1387.67	54.0989	121	31	90	1.32967	0.340659	0.989011	143	90	53	1.57143	0.989011	0.582418	868	478	390	9.53846	5.25275	4.28571	91
GJ1	14	+ve	Single	1	FR1	Inactive	52105	21	20	20	730.286	730.286	not recorded	91.381	488.714	20	0	20	0.952381	0	0.952381	21	20	1	1	0.952381	0.047619	388	34	354	18.4762	1.61905	16.8571	21
GJ2	14	+ve	Single	1	FR1	Inactive	152405	97	96	96	814.186	814.186	not recorded	120.711	384.175	115	19	96	1.18557	0.195876	0.989691	97	96	1	1	0.989691	0.0103093	0	0	0	0	0	0	97
GJ3	14	WT	Single	1	FR1	Timed-out	180009	73	73	72	688.247	688.247	not recorded	1473.88	183.534	76	3	73	1.0411	0.0410959	1	125	72	53	1.71233	0.986301	0.726027	1474	937	537	20.1918	12.8356	7.35616	73
GG1	14	+ve	Single	1	FR1	Inactive	133805	23	23	22	647.261	647.261	not recorded	3355.3	77.087	50	27	23	2.17391	1.17391	1	25	22	3	1.08696	0.956522	0.130435	1062	913	149	46.1739	39.6957	6.47826	23
GG2	14	+ve	Single	1	FR1	Inactive	113505	66	65	65	407.273	407.273	not recorded	123.803	809.409	87	22	65	1.31818	0.333333	0.984848	68	65	3	1.0303	0.984848	0.0454545	295	108	187	4.4697	1.63636	2.83333	66
WT	10		Mean	1	#DIV/0!	#DIV/0!	110692	71.7	71	70.9	679.289	679.289	#DIV/0!	300.895	374.124	86.4	15.4	71	1.17808	0.191679	0.986402	99.3	70.9	28.4	1.43204	0.985013	0.447029	453	157.3	295.7	7.40646	2.11505	5.29141	71.7
Grb10	12		Mean	1	#DIV/0!	#DIV/0!	118316	88.9	88.7	88.5	542.589	542.589	#DIV/0!	671.636	254.582	104.9	16.2	88.7	1.25264	0.254714	0.997927	110.6	88.5	22.1	1.24476	0.99221	0.252552	727.9	391.8	336.1	11.4034	7.32592	4.07753	88.9
			SE	0	#DIV/0!	#DIV/0!	14046.8	7.76609	7.84857	7.84779	174.442	174.442	#DIV/0!	125.344	70.5141	10.7499	3.47115	7.84857	0.0398926	0.0369318	0.00443282	14.8796	7.84779	13.8365	0.247364	0.00416916	0.247628	98.4092	46.992	65.5541	1.85499	0.520434	1.63386	7.76609
			SE	0	#DIV/0!	#DIV/0!	13100.1	7.10432	7.08552	7.19214	85.3075	85.3075	#DIV/0!	298.405	32.4122	6.91811	2.55966	7.08552	0.0961282	0.0959626	0.00126136	11.1896	7.19214	7.90388	0.0863166	0.00395099	0.086326	126.357	98.1683	54.0345	3.86624	3.45655	0.645803	7.10432
